# Supplementary material for: Comparison of Illumina and Oxford Nanopore Technology for genome analysis of Francisella tularensis, Bacillus anthracis, and Brucella suis
Source: BMC Genomics. 2023 May 12;24:258. doi: 10.1186/s12864-023-09343-z (PMC10182678; doi:10.1186/s12864-023-09343-z)
Supplement: Supplementary file 1 — Additional file 1: Table S1. Quality measures of raw sequencing data. [file 12864_2023_9343_MOESM1_ESM.xlsx]

## Sheet: Banthracis
ID	Technology	#rReads	Q15	Q30	Mean Read Length	#Bases	Coverage	Year	Country	Federal State	Host
12RA1944	IL	2608444		0.865848	256	669710428	119	2012	Germany	Saxony-Anhalt	Bos taurus
	R9ONT	157236	0.09		7956.8	1251095539	239.333
	R10ONT	38348	0.6		7643.6	293116478	56.0729
12RA1945	IL	2563870		0.874761	253	652134545	116	2012	Germany	Saxony-Anhalt	Bos taurus
	R9ONT	308928	0.09		8540	2638230066	504.691
	R10ONT	91446	0.62		8479.3	775400185	148.333
12RA1949	IL	3049826		0.83198	251	707034790	135.255	2012	Germany	Saxony-Anhalt	Bos taurus
	R9ONT	266391	0.1		9135.9	2433733369	465.571
	R10ONT	23422	0.55		7565	294836466	56.4019
14RA5914	IL	2781772		0.873077	244	682315055	130.526	2014	Germany	Saxony-Anhalt	Bos taurus
	R9ONT	252957	0.09		8664.5	2191748158	419.279
	R10ONT	38892	0.53		7580.9	294836466	56.4019
14RA5915	IL	2653910		0.879522	245	652975489	124.914	2014	Germany	Saxony-Anhalt	Bos taurus
	R9ONT	273782	0.09		9149.1	2504855925	479.176
	R10ONT	31588	0.51		7341.7	222040181	42.4761
14RA5916	IL	2512384		0.882305	245	647507591	123.868	2014	Germany	Saxony-Anhalt	Bos taurus
	R9ONT	464294	0.1		7710.1	3579741846	684.801
	R10ONT	339597	0.6		6991.8	2374384987	454.217
	Mean
	IL	2.69503e+06		0.867915	249	668612983	124.927
	R9ONT	287265	0.0933333		8526.07	2.43323e+09	465.475
	R10ONT	93882.2	0.568333		7600.38	7.09102e+08	135.651

## Sheet: Bsuis
ID	Technology	#rReads	Q15	Q30	Mean Read Length	#Bases	Coverage	Year	Country	Federal State	Host
08RB2802	IL	1385598		0.672314	283	395748377	118	2008	Germany	Mecklenburg-Western Pomerania	Sus scrofa domesticus
	R9ONT	61974	0.18		6390	396037771	119.123
	R10ONT	28806	0.73		4923.7	141832600	42.6615
08RB3277	IL	1544978		0.698767	274	428034161	128.747	2008	Germany	Mecklenburg-Western Pomerania	Sus scrofa domesticus
	R9ONT	60212	0.18		6525	392922952	118.186
	R10ONT	25862	0.74		4852	125482786	37.7436
08RB3448	IL	1951748		0.703025	273	538058070	161.841	2008	Germany	Mecklenburg-Western Pomerania	Sus scrofa domesticus
	R9ONT	72710	0.18		6046	439659319	132.244
	R10ONT	35068	0.74		4762.7	167018332	50.237
08RB3701	IL	1635872		0.713928	263	436782770	131.379	2008	Germany	Mecklenburg-Western Pomerania	Sus scrofa domesticus
	R9ONT	58803	0.18		6157	362101741	108.916
	R10ONT	29343	0.74		4711.4	138247202	41.583
14RB8412	IL	1337320		0.681588	281	405471059	121.961	2014	Germany	Mecklenburg-Western Pomerania	Sus scrofa domesticus
	R9ONT	61640	0.18		6298	388208056	116.768
	R10ONT	28436	0.73		4570.1	129955855	39.0891
15RB2242	IL	1592642		0.717695	263	425788965	128.072	2015	Germany	Baden-Wuerttemberg	Sus scrofa domesticus
	R9ONT	57178	0.19		6548	374439485	112.627
	R10ONT	36685	0.74		4893.3	179511019	53.9947
	Mean
	IL	1574693		0.697886	272.833	4.38314e+08	131.667
	R9ONT	62461	0.182		6287.8	3.92089e+08	117.977
	R10ONT	30700	0.736		4785.53	1.47008e+08	44.2181

## Sheet: Ftuleranensis
ID	Technology	#rReads	Q15	Q30	Mean Read Length	#Bases	Coverage	Year	Country	Federal State	Host
08T0013	IL	2113232		0.863475	204	425380104	224.389	2008	Germany	Baden-Wuerttemberg	Lepus europaeus
	R9ONT	16654	0.51		19557	325716440	171.816
	R10ONT	34630	0.67		10152.8	351590372	185.465
09T0179	IL	1735692		0.863878	207	354759170	187.136	2009	Germany	North Rhine-Westphalia	Lepus europaeus
	R9ONT	56949	0.49		15751	897052011	473.197
	R10ONT	75727	0.56		4532.3	343215744	181.047
10T0192	IL	1881540		0.851504	203	375699435	198.182	2010	Germany	North Rhine-Westphalia	Lepus europaeus
	R9ONT	27010	0.49		16350	441630288	232.961
	R10ONT	48285	0.62		7202.2	347756784	183.442
12T0050	IL	1472502		0.852497	125	310932962	164.018	2012	Germany	North Rhine-Westphalia	Lepus europaeus
	R9ONT	138867	0.49		13422	1863990582	983.259
	R10ONT	71793	0.58		4711	338214678	178.409
15T0012	IL	1452990		0.850762	213	305343111	161.069	2015	Germany	Bavaria	Lepus europaeus
	R9ONT	49200	0.49		16170	795585569	419.673
	R10ONT	73427	0.53		3239.5	237867531	125.476
15T0031	IL	1152901		0.834811	228	261254451	137.812	2015	Germany	North Rhine-Westphalia	Lepus europaeus
	R9ONT	53002	0.49		15365	814375884	429.585
	R10ONT	88129	0.58		5039.6	444138055	234.284
	Mean
	IL	1.63481e+06		0.852821	196.667	3.38895e+08	178.768
	R9ONT	56947	0.493333		16102.5	8.56392e+08	451.748
	R10ONT	65331.8	0.59		5812.9	343797194	181.354
