# Supplementary material for: Comparison of Illumina and Oxford Nanopore Technology for genome analysis of Francisella tularensis, Bacillus anthracis, and Brucella suis
Source: BMC Genomics. 2023 May 12;24:258. doi: 10.1186/s12864-023-09343-z (PMC10182678; doi:10.1186/s12864-023-09343-z)
Supplement: Supplementary file 2 — Additional file 2: Table S2. Quality measures of assembled genomes. [file 12864_2023_9343_MOESM2_ESM.xlsx]

## Sheet: Banthracis
ID	Technology	Bioinfo	Shortcut	#Baseparis	#Contigs	N50 bp	%GC	% Coverage reference genome	% ANI to Reference	in silico PCR pXO1	in silico PCR pXO2	in silico PCR PL3	cgMLST Perc, Good Targets
12RA1944	IL	Shovil	IL	5456379	56	238897	35.11	99.076	0.999887	yes	yes	yes	99.8
	ONT	Flye+Racon/Medaka	R9ONLR	5506264	3	5229668	35.24	99.986	0.999827	yes	yes	yes	97.1
	HYB	Flye+Racon/Medaka+NextPolish	R9ONLRSR	5506204	3	5229603	35.25	99.986	0.999914	yes	yes	yes	99.8
	HYB	Unicycler	R9UC	5504432	3	5227818	35.25	99.986	0.999893	yes	yes	yes	99.8
	ONT	Flye+Racon/Medaka	R10ONLR	5505846	3	5229235	35.25	99.982	0.999791	yes	yes	yes	97.7
	ONT	Flye+Racon/Medaka+NextPolish	R10ONLRSR	5505536	3	5228942	35.25	99.982	0.999861	yes	yes	yes	99.8
	HYB	Unicycler	R10UC	5503838	3	5226240	35.24	99.978	0.999833	yes	yes	yes	99.8
12RA1945	IL	Shovil	IL	5454343	73	257444	35.11	99.026	0.999875	yes	no	yes	99.7
	ONT	Flye+Racon/Medaka	R9ONLR	5506184	3	5229591	35.25	99.986	0.999834	yes	yes	yes	97.5
	HYB	Flye+Racon/Medaka+NextPolish	R9ONLRSR	5506094	3	5229496	35.25	99.986	0.9999	yes	yes	yes	99.8
	HYB	Unicycler	R9UC	5503100	5	5227439	35.24	99.966	0.999903	yes	yes	yes	99.8
	ONT	Flye+Racon/Medaka	R10ONLR	5504882	3	5228278	35.25	99.982	0.999774	yes	yes	yes	98.2
	ONT	Flye+Racon/Medaka+NextPolish	R10ONLRSR	5504577	3	5227985	35.25	99.982	0.999855	yes	yes	yes	99.8
	HYB	Unicycler	R10UC	5504300	6	5080204	35.25	99.978	0.999826	yes	yes	yes	99.8
12RA1949	IL	Shovil	IL	5457509	141	87767	35.12	99.026	0.999811	yes	yes	yes	99.4
	ONT	Flye+Racon/Medaka	R9ONLR	5504784	3	5228188	35.25	99.986	0.999831	yes	yes	yes	97.4
	HYB	Flye+Racon/Medaka+NextPolish	R9ONLRSR	5509271	7	5227564	35.25	99.952	0.999912	yes	yes	yes	99.8
	HYB	Unicycler	R9UC	5504950	3	5228343	35.25	99.986	0.99988	yes	yes	yes	99.6
	ONT	Flye+Racon/Medaka	R10ONLR	5505705	3	5229088	35.25	99.986	0.999785	yes	yes	yes	97
	ONT	Flye+Racon/Medaka+NextPolish	R10ONLRSR	5505342	3	5228750	35.25	99.986	0.999814	yes	yes	yes	99.8
	HYB	Unicycler	R10UC	5504558	3	5227954	35.24	99.986	0.999768	yes	yes	yes	99.8
14RA5914	IL	Shovil	IL	5449892	93	219545	35.12	98.935	0.999889	yes	yes	yes	99.7
	ONT	Flye+Racon/Medaka	R9ONLR	5504658	3	5228066	35.25	99.986	0.999834	yes	yes	yes	97.8
	HYB	Flye+Racon/Medaka+NextPolish	R9ONLRSR	5504568	3	5227973	35.25	99.986	0.999898	yes	yes	yes	99.8
	HYB	Unicycler	R9UC	5504568	3	5227981	35.25	99.986	0.999895	yes	yes	yes	99.8
	ONT	Flye+Racon/Medaka	R10ONLR	5505876	3	5229263	35.25	99.95	0.999808	yes	yes	yes	97.4
	ONT	Flye+Racon/Medaka+NextPolish	R10ONLRSR	5505549	3	5228957	35.25	99.95	0.999858	yes	yes	yes	99.8
	HYB	Unicycler	R10UC	5504315	3	5227720	35.25	99.986	0.999808	yes	yes	yes	99.8
14RA5915	IL	Shovil	IL	5454269	74	263481	35.11	99.025	0.999898	yes	yes	yes	99.8
	ONT	Flye+Racon/Medaka	R9ONLR	5505443	3	5228847	35.25	99.986	0.999823	yes	yes	yes	97.4
	HYB	Flye+Racon/Medaka+NextPolish	R9ONLRSR	5505327	3	5228736	35.25	99.986	0.9999	yes	yes	yes	99.8
	HYB	Unicycler	R9UC	5504501	3	5227849	35.25	99.986	0.999886	yes	yes	yes	99.8
	ONT	Flye+Racon/Medaka	R10ONLR	5504896	3	5228287	35.25	99.981	0.999757	yes	yes	yes	97.6
	ONT	Flye+Racon/Medaka+NextPolish	R10ONLRSR	5504569	3	5227979	35.25	99.981	0.999829	yes	yes	yes	99.8
	HYB	Unicycler	R10UC	5504571	3	5227981	35.25	99.986	0.999853	yes	yes	yes	99.8
14RA5916	IL	Shovil	IL	5453671	73	204531	35.12	98.969	0.99989	yes	yes	yes	99.7
	ONT	Flye+Racon/Medaka	R9ONLR	5506462	3	5229868	35.24	99.982	0.999817	yes	yes	yes	97.7
	HYB	Flye+Racon/Medaka+NextPolish	R9ONLRSR	5506376	3	5229785	35.25	99.982	0.999893	yes	yes	yes	99.8
	HYB	Unicycler	R9UC	5504499	3	5227911	35.25	99.983	0.999893	yes	yes	yes	99.8
	ONT	Flye+Racon/Medaka	R10ONLR	5410011	2	5228233	35.29	98.261	0.999751	yes	no	yes	97.9
	ONT	Flye+Racon/Medaka+NextPolish	R10ONLRSR	5409653	2	5227883	35.28	98.261	0.999846	yes	no	yes	99.8
	HYB	Unicycler	R10UC	5504534	3	5227943	35.25	99.984	0.999823	yes	yes	yes	99.8
			IL	5.45434e+06	85	211944	35.12	99.0095	0.999875	yes	Yes/no	yes	99.6833
			R9ONLR	5.50563e+06	3	5229038	35.25	99.9853	0.999828	yes	yes	yes	97.4833
			R9ONLRSR	5.50631e+06	3.66667	5228860	35.25	99.9797	0.999903	yes	yes	yes	99.8
			R9UC	5.50434e+06	3.33333	5227890	35.25	99.9822	0.999892	yes	yes	yes	99.7667
			R10ONLR	5489536	2.83333	5.22873e+06	35.2567	99.6903	0.999778	yes	yes/no	yes	97.6333
			R10ONLRSR	5.4892e+06	2.83333	5228416	35.255	99.6903	0.999844	yes	yes/no	yes	99.8
			R10UC	5.50435e+06	3.5	5203007	35.2467	99.983	0.999818	yes	yes	yes	99.8

## Sheet: Bsuis
ID	Technology	Bioinfo	Shortcut	#Baseparis	#Contigs	N50 bp	%GC	% Coverage reference genome	% ANI to Reference	in silico PCR	cgMLST Perc, Good Targets
08RB2802	IL	Shovil	IL	3304600	34	184428	57.24	98.822	0.997801	yes	99.8
	ONT	Flye+Racon/Medaka	R9ONLR	3327995	2	2132701	57.21	99.455	0.997765	yes	97.7
	HYB	Flye+Racon/Medaka+NextPolish	R9ONLRSR	3327780	2	2132542	57.21	99.455	0.997831	yes	99.7
	HYB	Unicycler	R9UC	3327495	2	2132264	57.21	99.455	0.997819	yes	99.8
	ONT	Flye+Racon/Medaka	R10ONLR	3327949	2	2132616	57.21	99.453	0.997641	yes	94.4
	HYB	Flye+Racon/Medaka+NextPolish	R10ONLRSR	3327657	2	2132423	57.21	99.453	0.997656	yes	99.7
	HYB	Unicycler	R10UC	3327496	2	2132264	57.21	99.455	0.997538	yes	99.8
08RB3277	IL	Shovil	IL	3304309	33	227701	57.23	98.817	0.997804	yes	99.6
	ONT	Flye+Racon/Medaka	R9ONLR	3328532	2	1928024	57.21	99.285	0.997768	yes	97.4
	HYB	Flye+Racon/Medaka+NextPolish	R9ONLRSR	3328390	2	1927944	57.21	99.285	0.997814	yes	99.6
	HYB	Unicycler	R9UC	3327583	2	1927250	57.21	99.268	0.997824	yes	99.7
	ONT	Flye+Racon/Medaka	R10ONLR	3328688	2	1928125	57.21	99.266	0.997582	yes	94.2
	HYB	Flye+Racon/Medaka+NextPolish	R10ONLRSR	3328431	2	1927989	57.21	99.266	0.997656	yes	99.6
	HYB	Unicycler	R10UC	3327586	2	1927250	57.21	99.268	0.997609	yes	99.7
08RB3448	IL	Shovil	IL	3304799	32	184601	57.23	98.838	0.997809	yes	99.8
	ONT	Flye+Racon/Medaka	R9ONLR	3330090	2	1928124	57.21	99.27	0.997815	yes	97.3
	HYB	Flye+Racon/Medaka+NextPolish	R9ONLRSR	3329956	2	1928043	57.21	99.27	0.997806	yes	99.7
	HYB	Unicycler	R9UC	3327707	2	1927213	57.21	99.271	0.997792	yes	99.8
	ONT	Flye+Racon/Medaka	R10ONLR	3328724	2	1927498	57.21	99.299	0.997576	yes	94.3
	HYB	Flye+Racon/Medaka+NextPolish	R10ONLRSR	3328432	2	1927343	57.21	99.299	0.997649	yes	99.8
	HYB	Unicycler	R10UC	3327707	2	1927213	57.21	99.271	0.99759	yes	99.8
08RB3701	IL	Shovil	IL	3304097	36	156009	57.24	98.812	0.997814	yes	99.7
	ONT	Flye+Racon/Medaka	R9ONLR	3328923	2	1927517	57.21	99.27	0.997778	yes	97.3
	HYB	Flye+Racon/Medaka+NextPolish	R9ONLRSR	3328837	2	1927463	57.21	99.27	0.997809	yes	99.7
	HYB	Unicycler	R9UC	3327597	2	1927258	57.21	99.271	0.997819	yes	99.7
	ONT	Flye+Racon/Medaka+NextPolish	R10ONLR	3328229	2	1927661	57.21	99.264	0.997464	yes	93.4
	HYB	Flye+Racon/Medaka+NextPolish	R10ONLRSR	3327905	2	1927455	57.21	99.264	0.997583	yes	99.6
	HYB	Unicycler	R10UC	3327590	2	1927247	57.21	99.271	0.997611	yes	99.7
14RB8412	IL	Shovil	IL	3309264	33	184585	57.21	98.809	0.997798	yes	99.7
	ONT	Flye+Racon/Medaka	R9ONLR	3328104	2	1927643	57.21	99.285	0.997754	yes	97.4
	HYB	Flye+Racon/Medaka+NextPolish	R9ONLRSR	3327934	2	1927536	57.21	99.285	0.997806	yes	99.7
	HYB	Unicycler	R9UC	3333159	3	1927382	57.19	99.271	0.997804	yes	99.7
	ONT	Flye+Racon/Medaka	R10ONLR	3328761	2	1928272	57.21	99.433	0.99747	yes	93.9
	HYB	Flye+Racon/Medaka+NextPolish	R10ONLRSR	3328491	2	1928120	57.21	99.433	0.99764	yes	99.7
	HYB	Unicycler	R10UC	3333151	3	1927374	57.19	99.271	0.9976	yes	99.7
15RB2242	IL	Shovil	IL	3310354	38	170339	57.21	98.833	0.997797	yes	99.7
	ONT	Flye+Racon/Medaka	R9ONLR	3329335	2	1928794	57.21	99.456	0.997761	yes	97.2
	HYB	Flye+Racon/Medaka+NextPolish	R9ONLRSR	3329125	2	1928720	57.21	99.456	0.997776	yes	99.7
	HYB	Unicycler	R9UC	3336058	11	1816871	57.19	99.176	0.997793	yes	99.7
	ONT	Flye+Racon/Medaka	R10ONLR	3330367	2	1929292	57.21	99.266	0.997586	yes	94.3
	HYB	Flye+Racon/Medaka+NextPolish	R10ONLRSR	3330062	2	1929120	57.21	99.266	0.99767	yes	99.7
	HYB	Unicycler	R10UC	3336050	11	1816863	57.19	99.176	0.997637	yes	99.7
			IL	3.30624e+06	34.3333	184610	57.2267	98.8218	0.997804	yes	99.7167
			R9ONLR	3.32883e+06	2	1.96213e+06	57.21	99.3368	0.997773	yes	97.3833
			R9ONLRSR	3.32867e+06	2	1.96204e+06	57.21	99.3368	0.997807	yes	99.6833
			R9UC	3.32993e+06	3.66667	1.94304e+06	57.2033	99.2853	0.997809	yes	99.7333
			R10ONLR	3.32879e+06	2	1962244	57.21	99.3302	0.997553	yes	94.0833
			R10ONLRSR	3.3285e+06	2	1962075	57.21	99.3302	0.997642	yes	99.6833
			R10UC	3329930	3.66667	1.94304e+06	57.2033	99.2853	0.997598	yes	99.7333

## Sheet: Ftularensis
ID	Technology	Bioinfo	Shortcut	#Baseparis	#contigs	N50 bp	%GC	% Coverage reference genome	% ANI to Reference	in silico PCR RD-1	cgMLST Perc. Good Targets
08T0013	IL	Shovil	IL	1788475	105	25614	32.17	94.256	0.999777	924	98.3
	ONT	Flye+Racon/Medaka	R9ONLR	1893740	1	1893740	32.16	99.847	0.999629	924	96.3
	HYB	Flye+Racon/Medaka+NextPolish	R9ONLRSR	1893733	1	1893733	32.15	99.847	0.99966	924	98.7
	HYB	Unicycler	R9UC	1893740	1	1893740	32.16	99.847	0.999665	924	98.7
	ONT	Flye+Racon/Medaka	R10ONLR	1893768	1	1893768	32.15	99.847	0.999661	924	97.3
	HYB	Flye+Racon/Medaka+NextPolish	R10ONLRSR	1893736	1	1893736	32.15	99.847	0.999676	924	98.7
	HYB	Unicycler	R10UC	1862451	2	965697	32.18	98.197	0.999677	924	98.7
09T0179	IL	Shovil	IL	1787453	101	26622	32.17	94.183	0.998896	924	98.6
	ONT	Flye+Racon/Medaka	R9ONLR	1894057	2	1890865	32.18	99.662	0.998816	924	96.4
	HYB	Flye+Racon/Medaka+NextPolish	R9ONLRSR	1894071	2	1890879	32.18	99.662	0.998843	924	99
	HYB	Unicycler	R9UC	1859592	2	963959	32.18	98.012	0.998843	924	99
	ONT	Flye+Racon/Medaka	R10ONLR	1890919	1	1890191	32.16	99.662	0.998804	924	97.7
	HYB	Flye+Racon/Medaka+NextPolish	R10ONLRSR	1890882	1	1890882	32.16	99.662	0.998828	924	99
	HYB	Unicycler	R10UC	1859593	1	1859593	32.18	98.012	0.998888	924	99
10T0192	IL	Shovil	IL	1787653	104	25487	32.18	94.162	0.998914	924	98.5
	ONT	Flye+Racon/Medaka	R9ONLR	1893910	2	1890866	32.18	99.662	0.998824	924	96.7
	HYB	Flye+Racon/Medaka+NextPolish	R9ONLRSR	1893920	2	1890876	32.18	99.662	0.998848	924	99
	HYB	Unicycler	R9UC	1859593	2	963960	32.18	98.012	0.998843	924	99
	ONT	Flye+Racon/Medaka	R10ONLR	1890928	1	1890928	32.16	99.662	0.998839	924	97.5
	HYB	Flye+Racon/Medaka+NextPolish	R10ONLRSR	1890882	1	1890882	32.16	99.662	0.99883	924	99
	HYB	Unicycler	R10UC	1859592	2	963959	32.18	98.012	0.998881	924	99
12T0050	IL	Shovil	IL	1787400	101	26987	32.17	94.168	0.998918	924	98.8
	ONT	Flye+Racon/Medaka	R9ONLR	1891393	1	1891393	32.16	99.66	0.99887	924	96.3
	HYB	Flye+Racon/Medaka+NextPolish	R9ONLRSR	1891205	1	1891205	32.16	99.66	0.998825	924	98.9
	HYB	Unicycler	R9UC	1890880	1	1890880	32.16	99.662	0.998846	924	99
	ONT	Flye+Racon/Medaka+NextPolish	R10ONLR	1890916	1	1890916	32.16	99.662	0.998844	924	97.6
	HYB	Flye+Racon/Medaka+NextPolish	R10ONLRSR	1890882	1	1890882	32.16	99.662	0.998876	924	98.9
	HYB	Unicycler	R10UC	1859594	2	963961	32.18	98.012	0.998851	924	99
15T0012	IL	Shovil	IL	1790581	104	25607	32.17	94.261	0.999117	924	99.7
	ONT	Flye+Racon/Medaka	R9ONLR	1899420	2	1894323	32.18	99.827	0.999051	924	97.8
	HYB	Flye+Racon/Medaka+NextPolish	R9ONLRSR	1899280	2	1894183	32.18	99.827	0.999015	924	99.8
	HYB	Unicycler	R9UC	1862894	1	1862894	32.17	98.177	0.999024	924	99.8
	ONT	Flye+Racon/Medaka	R10ONLR	1894228	1	1894229	32.15	99.827	0.998963	924	98.3
	HYB	Flye+Racon/Medaka+NextPolish	R10ONLRSR	1894190	1	1894190	32.15	99.827	0.998969	924	99.8
	HYB	Unicycler	R10UC	1894183	1	1894183	32.15	99.827	0.999035	924	99.8
15T0031	IL	Shovil	IL	1789385	108	25607	32.18	94.226	0.999083	924	99
	ONT	Flye+Racon/Medaka	R9ONLR	1896411	2	1894162	32.17	99.827	0.998987	924	97.6
	HYB	Flye+Racon/Medaka+NextPolish	R9ONLRSR	1896433	2	1894184	32.17	99.827	0.999012	924	99.8
	HYB	Unicycler	R9UC	1894184	1	1894184	32.15	99.819	0.999018	924	99.8
	ONT	Flye+Racon/Medaka	R10ONLR	1894225	1	1894225	32.16	99.827	0.999017	924	98.6
	HYB	Flye+Racon/Medaka+NextPolish	R10ONLRSR	1894190	1	1894190	32.15	99.827	0.999023	924	99.8
	HYB	Unicycler	R10UC	1893713	1	1893713	32.16	99.827	0.999028	924	99.8
			IL	1.78849e+06	103.833	25987.3	32.1733	94.2093	0.999118	924	98.8167
			R9ONLR	1.89482e+06	1.66667	1.89256e+06	32.1717	99.7475	0.99903	924	96.85
			R9ONLRSR	1.89477e+06	1.66667	1892510	32.17	99.7475	0.999034	924	99.2
			R9UC	1.87681e+06	1.33333	1.57827e+06	32.1667	98.9215	0.99904	924	99.2167
			R10ONLR	1.8925e+06	1	1.89238e+06	32.1567	99.7478	0.999021	924	97.8333
			R10ONLRSR	1.89246e+06	1	1.89246e+06	32.155	99.7478	0.999034	924	99.2
			R10UC	1871521	1.5	1.42352e+06	32.1717	98.6478	0.99906	924	99.2167
