# Supplementary material for: Comparison of Illumina and Oxford Nanopore Technology for genome analysis of Francisella tularensis, Bacillus anthracis, and Brucella suis
Source: BMC Genomics. 2023 May 12;24:258. doi: 10.1186/s12864-023-09343-z (PMC10182678; doi:10.1186/s12864-023-09343-z)
Supplement: Supplementary file 3 — Additional file 3: Table S3. Genetic markers for virulence and plasmids. [file 12864_2023_9343_MOESM3_ESM.xlsx]

## Sheet: Vir_Banthracis
ID	Technology	Bioinfo	Shortcut	NUM_FOUND	Coverage BAS3109	Coverage capA	Coverage capB	Coverage capC	Coverage capE	Coverage cya	Coverage dep.capD	Coverage inhA	Coverage lef	Coverage nheA	Coverage nheB	Coverage nheC	Coverage pagA
12RA1944	IL	Shovil	IL	13	100	100.00	100.00	100.00	100.00	100.00	100.00	100	100	100	100	100	100.00
	ONT	Flye+Racon/Medaka	R9ONLR	12	100	100.00	100.00	100.00	100.00	100.00	100.00	100	100	100	100	100	.
	HYB	Flye+Racon/Medaka+NextPolish	R9ONLRSR	12	100	100.00	100.00	100.00	100.00	100.00	100.00	100	100	100	100	100	.
	HYB	Unicycler	R9UC	13	100	100.00	100.00	100.00	100.00	100.00	100.00	100	100	100	100	100	100.00
	ONT	Flye+Racon/Medaka	R10ONLR	13	100	100.00	100.00	100.00	100.00	100.00	100.00	100	100	100	100	100	100.00
	HYB	Flye+Racon/Medeka+NextPolish	R10ONLRSR	13	100	100.00	100.00	100.00	100.00	100.00	100.00	100	100	100	100	100	100.00
	HYB	Unicycler	R10UC	13	100	100.00	100.00	100.00	100.00	100.00	100.00	100	100	100	100	100	100.00
12RA1945	IL	Shovil	IL	13	100	100.00	100.00	100.00	100.00	100.00	100.00	100	100	100	100	100	100.00
	ONT	Flye+Racon/Medaka	R9ONLR	13	100	99.92	100.00	100.00	100.00	100.00	100.00	100	100	100	100	100	100.00
	HYB	Flye+Racon/Medaka+NextPolish	R9ONLRSR	13	100	100.00	100.00	100.00	100.00	100.00	100.00	100	100	100	100	100	100.00
	HYB	Unicycler	R9UC	13	100	100.00	100.00	100.00	100.00	100.00	100.00	100	100	100	100	100	100.00
	ONT	Flye+Racon/Medaka	R10ONLR	13	100	100.00	100.00	100.00	100.00	100.00	100.00	100	100	100	100	100	100.00
	HYB	Flye+Racon/Medaka+NextPolish	R10ONLRSR	13	100	100.00	100.00	100.00	100.00	100.00	100.00	100	100	100	100	100	100.00
	HYB	Unicycler	R10UC	13	100	100.00	100.00	100.00	100.00	100.00	100.00	100	100	100	100	100	100.00
12RA1949	IL	Shovil	IL	13	100	100.00	100.00	100.00	100.00	100.00	100.00	100	100	100	100	100	100.00
	ONT	Flye+Racon/Medaka	R9ONLR	13	100	100.00	100.00	100.00	100.00	100.00	100.00	100	100	100	100	100	100.00
	HYB	Flye+Racon/Medaka+NextPolish	R9ONLRSR	13	100	100.00	100.00	100.00	100.00	100.00	100.00	100	100	100	100	100	100.00
	HYB	Unicycler	R9UC	13	100	100.00	100.00	100.00	100.00	100.00	100.00	100	100	100	100	100	100.00
	ONT	Flye+Racon/Medaka	R10ONLR	13	100	100.00	100.00	100.00	100.00	100.00	100.00	100	100	100	100	100	10.00
	HYB	Flye+Racon/Medaka+NextPolish	R10ONLRSR	13	100	100.00	100.00	100.00	100.00	100.00	100.00	100	100	100	100	100	100.00
	HYB	Unicycler	R10UC	13	100	100.00	100.00	100.00	100.00	100.00	100.00	100	100	100	100	100	100.00
14RA5914	IL	Shovil	IL	13	100	100.00	100.00	100.00	100.00	100.00	100.00	100	100	100	100	100	100.00
	ONT	Flye+Racon/Medaka	R9ONLR	13	100	100.00	100.00	100.00	100.00	100.00	100.00	100	100	100	100	100	100.00
	HYB	Flye+Racon/Medaka+NextPolish	R9ONLRSR	13	100	100.00	100.00	100.00	100.00	100.00	100.00	100	100	100	100	100	100.00
	HYB	Unicycler	R9UC	13	100	100.00	100.00	100.00	100.00	100.00	100.00	100	100	100	100	100	100.00
	ONT	Flye+Racon/Medaka	R10ONLR	13	100	100.00	100.00	100.00	100.00	100.00	100.00	100	100	100	100	100	100.00
	HYB	Flye+Racon/Medaka+NextPolish	R10ONLRSR	13	100	100.00	100.00	100.00	100.00	100.00	100.00	100	100	100	100	100	100.00
	HYB	Unicycler	R10UC	13	100	100.00	100.00	100.00	100.00	100.00	100.00	100	100	100	100	100	100.00
14RA5915	IL	Shovil	IL	13	100	99.92	100.00	100.00	100.00	100.00	100.00	100	100	100	100	100	100.00
	ONT	Flye+Racon/Medaka	R9ONLR	13	100	100.00	100.00	100.00	100.00	100.00	100.00	100	100	100	100	100	100.00
	HYB	Flye+Racon/Medaka+NextPolish	R9ONLRSR	13	100	100.00	100.00	100.00	100.00	100.00	100.00	100	100	100	100	100	100.00
	HYB	Unicycler	R9UC	13	100	100.00	100.00	100.00	100.00	100.00	100.00	100	100	100	100	100	100.00
	ONT	Flye+Racon/Medaka	R10ONLR	13	100	100.00	100.00	100.00	100.00	100.00	100.00	100	100	100	100	100	100.00
	HYB	Flye+Racon/Medaka+NextPolish	R10ONLRSR	13	100	100.00	100.00	100.00	100.00	100.00	100.00	100	100	100	100	100	100.00
	HYB	Unicycler	R10UC	13	100	100.00	100.00	100.00	100.00	100.00	100.00	100	100	100	100	100	100.00
14RA5916	IL	Shovil	IL	13	100	100.00	100.00	100.00	100.00	100.00	100.00	100	100	100	100	100	100.00
	ONT	Flye+Racon/Medaka	R9ONLR	13	100	99.92	100.00	100.00	100.00	100.00	100.00	100	100	100	100	100	100.00
	HYB	Flye+Racon/Medaka+NextPolish	R9ONLRSR	13	100	100.00	100.00	100.00	100.00	100.00	100.00	100	100	100	100	100	100.00
	HYB	Unicycler	R9UC	13	100	100.00	100.00	100.00	100.00	100.00	100.00	100	100	100	100	100	100.00
	ONT	Flye+Racon/Medaka	R10ONLR	8	100	.	.	.	.	100.00	.	100	100	100	100	100	100.00
	HYB	Flye+Racon/Medaka+NextPolish	R10ONLRSR	8	100	.	.	.	.	100.00	.	100	100	100	100	100	100.00
	HYB	Unicycler	R10UC	13	100	100.00	100.00	100.00	100.00	100.00	100.00	100	100	100	100	100	100.00

## Sheet: Vir_Bsuis
ID	Technology	Bioinfo	Shortcut	NUM_FOUND	Coverage acpXL	Coverage btpA	Coverage btpB	Coverage cgs	Coverage fabZ	Coverage gmd	Coverage htrB	Coverage kdsA	Coverage kdsB	Coverage lpsA	Coverage lpsB.lpcC	Coverage lpxA	Coverage lpxB	Coverage lpxC	Coverage lpxD	Coverage lpxE	Coverage manAoAg	Coverage manCoAg	Coverage per	Coverage pgm	Coverage pmm	Coverage ricA	Coverage virB1	Coverage virB10	Coverage virB11	Coverage virB12	Coverage virB2	Coverage virB3	Coverage virB4	Coverage virB5	Coverage virB6	Coverage virB7	Coverage virB8	Coverage virB9	Coverage wbdA	Coverage wbkA	Coverage wbkB	Coverage wbkC	Coverage wboA	Coverage wbpL	Coverage wbpZ	Coverage wzm	Coverage wzt
08RB2802	IL	Shovil	IL	43	100.00;100.00	100.00	100	99.98	100	100	100	100	100	100	100	100	100	100	100	100	100	100	100	100	100	100	100	100	100	100	100	99.43	100	100	100	100	100	100	100	100	100	100	100	100	100	100	100
	ONT	Flye+Racon/Medaka	R9ONLR	43	100.00;100.00	100.00	100	99.98	100	100	100	100	100	100	100	100	100	100	100	100	100	100	100	100	100	100	100	100	100	100	100	99.43	100	100	100	100	100	100	100	100	100	100	100	100	100	100	100
	HYB	Flye+Racon/Medaka+NextPolish	R9ONLRSR	43	100.00;100.00	100.00	100	99.98	100	100	100	100	100	100	100	100	100	100	100	100	100	100	100	100	100	100	100	100	100	100	100	99.43	100	100	100	100	100	100	100	100	100	100	100	100	100	100	100
	HYB	Unicycler	R9UC	43	100.00;100.00	100.00	100	99.98	100	100	100	100	100	100	100	100	100	100	100	100	100	100	100	100	100	100	100	100	100	100	100	99.43	100	100	100	100	100	100	100	100	100	100	100	100	100	100	100
	ONT	Flye+Racon/Medaka	R10ONLR	43	100.00;100.00	100.00	100	99.98	100	100	100	100	100	100	100	100	100	100	100	100	100	100	100	100	100	100	100	100	100	100	100	99.43	100	100	100	100	100	100	100	100	100	100	100	100	100	100	100
	HYB	Flye+Racon/Medeka+NextPolish	R10ONLRSR	43	100.00;100.00	100.00	100	99.98	100	100	100	100	100	100	100	100	100	100	100	100	100	100	100	100	100	100	100	100	100	100	100	99.43	100	100	100	100	100	100	100	100	100	100	100	100	100	100	100
	HYB	Unicycler	R10UC	43	100.00;100.00	100.00	100	99.98	100	100	100	100	100	100	100	100	100	100	100	100	100	100	100	100	100	100	100	100	100	100	100	99.43	100	100	100	100	100	100	100	100	100	100	100	100	100	100	100
08RB3277	IL	Shovil	IL	43	100.00;100.00	100.00	100	99.98	100	100	100	100	100	100	100	100	100	100	100	100	100	100	100	100	100	100	100	100	100	100	100	99.43	100	100	100	100	100	100	100	100	100	100	100	100	100	100	100
	ONT	Flye+Racon/Medaka	R9ONLR	43	100.00;100.00	100.00	100	99.98	100	100	100	100	100	100	100	100	100	100	100	100	100	100	100	100	100	100	100	100	100	100	100	99.43	100	100	100	100	100	100	100	100	100	100	100	100	100	100	100
	HYB	Flye+Racon/Medaka+NextPolish	R9ONLRSR	43	100.00;100.00	100.00	100	99.98	100	100	100	100	100	100	100	100	100	100	100	100	100	100	100	100	100	100	100	100	100	100	100	99.43	100	100	100	100	100	100	100	100	100	100	100	100	100	100	100
	HYB	Unicycler	R9UC	43	100.00;100.00	100.00	100	99.98	100	100	100	100	100	100	100	100	100	100	100	100	100	100	100	100	100	100	100	100	100	100	100	99.43	100	100	100	100	100	100	100	100	100	100	100	100	100	100	100
	ONT	Flye+Racon/Medaka	R10ONLR	43	100.00;100.00	100.00	100	99.98	100	100	100	100	100	100	100	100	100	100	100	100	100	100	100	100	100	100	100	100	100	100	100	99.43	100	100	100	100	100	100	100	100	100	100	100	100	100	100	100
	HYB	Flye+Racon/Medaka+NextPolish	R10ONLRSR	43	100.00;100.00	100.00	100	99.98	100	100	100	100	100	100	100	100	100	100	100	100	100	100	100	100	100	100	100	100	100	100	100	99.43	100	100	100	100	100	100	100	100	100	100	100	100	100	100	100
	HYB	Unicycler	R10UC	43	100.00;100.00	100.00	100	99.98	100	100	100	100	100	100	100	100	100	100	100	100	100	100	100	100	100	100	100	100	100	100	100	99.43	100	100	100	100	100	100	100	100	100	100	100	100	100	100	100
08RB3448	IL	Shovil	IL	43	100.00;100.00	100.00	100	99.98	100	100	100	100	100	100	100	100	100	100	100	100	100	100	100	100	100	100	100	100	100	100	100	99.43	100	100	100	100	100	100	100	100	100	100	100	100	100	100	100
	ONT	Flye+Racon/Medaka	R9ONLR	43	100.00;100.00	100.00	100	99.98	100	100	100	100	100	100	100	100	100	100	100	100	100	100	100	100	100	100	100	100	100	100	100	99.43	100	100	100	100	100	100	100	100	100	100	100	100	100	100	100
	HYB	Flye+Racon/Medaka+NextPolish	R9ONLRSR	43	100.00;100.00	100.00	100	99.98	100	100	100	100	100	100	100	100	100	100	100	100	100	100	100	100	100	100	100	100	100	100	100	99.43	100	100	100	100	100	100	100	100	100	100	100	100	100	100	100
	HYB	Unicycler	R9UC	43	100.00;100.00	100.00	100	99.98	100	100	100	100	100	100	100	100	100	100	100	100	100	100	100	100	100	100	100	100	100	100	100	99.43	100	100	100	100	100	100	100	100	100	100	100	100	100	100	100
	ONT	Flye+Racon/Medaka	R10ONLR	43	100.00;100.00	100.00	100	99.98	100	100	100	100	100	100	100	100	100	100	100	100	100	100	100	100	100	100	100	100	100	100	100	99.43	100	100	100	100	100	100	100	100	100	100	100	100	100	100	100
	HYB	Flye+Racon/Medaka+NextPolish	R10ONLRSR	43	100.00;100.00	100.00	100	99.98	100	100	100	100	100	100	100	100	100	100	100	100	100	100	100	100	100	100	100	100	100	100	100	99.43	100	100	100	100	100	100	100	100	100	100	100	100	100	100	100
	HYB	Unicycler	R10UC	43	100.00;100.00	100.00	100	99.98	100	100	100	100	100	100	100	100	100	100	100	100	100	100	100	100	100	100	100	100	100	100	100	99.43	100	100	100	100	100	100	100	100	100	100	100	100	100	100	100
08RB3701	IL	Shovil	IL	43	100.00;100.00	100.00	100	99.98	100	100	100	100	100	100	100	100	100	100	100	100	100	100	100	100	100	100	100	100	100	100	100	99.43	100	100	100	100	100	100	100	100	100	100	100	100	100	100	100
	ONT	Flye+Racon/Medaka	R9ONLR	43	100.00;100.00	100.00	100	99.98	100	100	100	100	100	100	100	100	100	100	100	100	100	100	100	100	100	100	100	100	100	100	100	99.43	100	100	100	100	100	100	100	100	100	100	100	100	100	100	100
	HYB	Flye+Racon/Medaka+NextPolish	R9ONLRSR	43	100.00;100.00	100.00	100	99.98	100	100	100	100	100	100	100	100	100	100	100	100	100	100	100	100	100	100	100	100	100	100	100	99.43	100	100	100	100	100	100	100	100	100	100	100	100	100	100	100
	HYB	Unicycler	R9UC	43	100.00;100.00	100.00	100	99.98	100	100	100	100	100	100	100	100	100	100	100	100	100	100	100	100	100	100	100	100	100	100	100	99.43	100	100	100	100	100	100	100	100	100	100	100	100	100	100	100
	ONT	Flye+Racon/Medaka	R10ONLR	43	100.00;100.00	100.00	100	99.98	100	100	100	100	100	100	100	100	100	100	100	100	100	100	100	100	100	100	100	100	100	100	100	99.43	100	100	100	100	100	100	100	100	100	100	100	100	100	100	100
	HYB	Flye+Racon/Medaka+NextPolish	R10ONLRSR	43	100.00;100.00	100.00	100	99.98	100	100	100	100	100	100	100	100	100	100	100	100	100	100	100	100	100	100	100	100	100	100	100	99.43	100	100	100	100	100	100	100	100	100	100	100	100	100	100	100
	HYB	Unicycler	R10UC	43	100.00;100.00	100.00	100	99.98	100	100	100	100	100	100	100	100	100	100	100	100	100	100	100	100	100	100	100	100	100	100	100	99.43	100	100	100	100	100	100	100	100	100	100	100	100	100	100	100
14RB8412	IL	Shovil	IL	43	100.00;100.00	100.00	100	99.98	100	100	100	100	100	100	100	100	100	100	100	100	100	100	100	100	100	100	100	100	100	100	100	99.43	100	100	100	100	100	100	100	100	100	100	100	100	100	100	100
	ONT	Flye+Racon/Medaka	R9ONLR	43	100.00;100.00	100.00	100	99.98	100	100	100	100	100	100	100	100	100	100	100	100	100	100	100	100	100	100	100	100	100	100	100	99.43	100	100	100	100	100	100	100	100	100	100	100	100	100	100	100
	HYB	Flye+Racon/Medaka+NextPolish	R9ONLRSR	43	100.00;100.00	100.00	100	99.98	100	100	100	100	100	100	100	100	100	100	100	100	100	100	100	100	100	100	100	100	100	100	100	99.43	100	100	100	100	100	100	100	100	100	100	100	100	100	100	100
	HYB	Unicycler	R9UC	43	100.00;100.00	100.00	100	99.98	100	100	100	100	100	100	100	100	100	100	100	100	100	100	100	100	100	100	100	100	100	100	100	99.43	100	100	100	100	100	100	100	100	100	100	100	100	100	100	100
	ONT	Flye+Racon/Medaka	R10ONLR	43	100.00;100.00	100.00	100	99.98	100	100	100	100	100	100	100	100	100	100	100	100	100	100	100	100	100	100	100	100	100	100	100	99.43	100	100	100	100	100	100	100	100	100	100	100	100	100	100	100
	HYB	Flye+Racon/Medaka+NextPolish	R10ONLRSR	43	100.00;100.00	100.00	100	99.98	100	100	100	100	100	100	100	100	100	100	100	100	100	100	100	100	100	100	100	100	100	100	100	99.43	100	100	100	100	100	100	100	100	100	100	100	100	100	100	100
	HYB	Unicycler	R10UC	43	100.00;100.00	100.00	100	99.98	100	100	100	100	100	100	100	100	100	100	100	100	100	100	100	100	100	100	100	100	100	100	100	99.43	100	100	100	100	100	100	100	100	100	100	100	100	100	100	100
15RB2242	IL	Shovil	IL	43	100.00;100.00	100.00	100	99.98	100	100	100	100	100	100	100	100	100	100	100	100	100	100	100	100	100	100	100	100	100	100	100	99.43	100	100	100	100	100	100	100	100	100	100	100	100	100	100	100
	ONT	Flye+Racon/Medaka	R9ONLR	43	100.00;100.00	100.00	100	99.98	100	100	100	100	100	100	100	100	100	100	100	100	100	100	100	100	100	100	100	100	100	100	100	99.43	100	100	100	100	100	100	100	100	100	100	100	100	100	100	100
	HYB	Flye+Racon/Medaka+NextPolish	R9ONLRSR	43	100.00;100.00	100.00	100	99.98	100	100	100	100	100	100	100	100	100	100	100	100	100	100	100	100	100	100	100	100	100	100	100	99.43	100	100	100	100	100	100	100	100	100	100	100	100	100	100	100
	HYB	Unicycler	R9UC	43	100.00;100.00	100.00	100	99.98	100	100	100	100	100	100	100	100	100	100	100	100	100	100	100	100	100	100	100	100	100	100	100	99.43	100	100	100	100	100	100	100	100	100	100	100	100	100	100	100
	ONT	Flye+Racon/Medaka	R10ONLR	43	100.00;100.00	100.00	100	99.98	100	100	100	100	100	100	100	100	100	100	100	100	100	100	100	100	100	100	100	100	100	100	100	99.43	100	100	100	100	100	100	100	100	100	100	100	100	100	100	100
	HYB	Flye+Racon/Medaka+NextPolish	R10ONLRSR	43	100.00;100.00	100.00	100	99.98	100	100	100	100	100	100	100	100	100	100	100	100	100	100	100	100	100	100	100	100	100	100	100	99.43	100	100	100	100	100	100	100	100	100	100	100	100	100	100	100
	HYB	Unicycler	R10UC	43	100.00;100.00	100.00	100	99.98	100	100	100	100	100	100	100	100	100	100	100	100	100	100	100	100	100	100	100	100	100	100	100	99.43	100	100	100	100	100	100	100	100	100	100	100	100	100	100	100

## Sheet: Plasmids_Ba
ID	Technology	Biofinfo	Shortcut	Contig	Length	Coverage	X..ORFs	RDS	Circular	Inc.Type.s.	X..Replication	X..Mobilization	X..OriT	X..Conjugation	X..AMRs	X..rRNAs	X..Plasmid.Hits
12RA1944	ONT	Flye+Racon/Medaka	R9ONLR	contig_2:1.0-94791.0	94826		104	7.8	no	1	1	1	0	2	0	0	1
12RA1944	ONT	Flye+Racon/Medaka	R9ONLR	contig_3:1.0-181742.0	181770		180	9.3	no	0	1	0	0	0	0	0	0
12RA1944	HYB	Flye+Racon/Medaka+NextPolish	R9ONLRSR	contig_2:1.0-94791.0_np1212	94830		102	8.1	no	1	1	1	0	2	0	0	1
12RA1944	HYB	Flye+Racon/Medaka+NextPolish	R9ONLRSR	contig_3:1.0-181742.0_np1212	181771		179	9.6	no	0	1	0	0	0	0	0	0
12RA1944	HYB	Unicycler	R9UC	3	94843	0.9	102	8.1	yes	1	1	1	0	2	0	0	0
12RA1944	HYB	Unicycler	R9UC	2	181771	1.5	179	9.7	yes	0	1	0	0	0	0	0	0
12RA1944	ONT	Flye+Racon/Medaka	R10ONLR	contig_2:1.0-181771.0	181781	NA	180	9.3	no	0	1	0	0	0	0	0	1
12RA1944	ONT	Flye+Racon/Medaka	R10ONLR	contig_3:1.0-94822.0	94830	NA	102	8	no	1	1	1	0	2	0	0	1
12RA1944	HYB	Flye+Racon/Medaka+NextPolish	R10ONLRSR	contig_3:1.0-94822.0_np1212	94823	NA	102	8	no	1	1	1	0	2	0	0	1
12RA1944	HYB	Flye+Racon/Medaka+NextPolish	R10ONLRSR	contig_2:1.0-181771.0_np1212	181771	NA	177	9.7	no	0	1	0	0	0	0	0	1
12RA1944	HYB	Unicycler	R10UC	2	181771	0.7	179	9.6	yes	0	1	0	0	0	0	0	0
12RA1944	HYB	Unicycler	R10UC	3	94827	0.6	102	8.1	yes	1	1	1	0	2	0	0	0
12RA1944	IL	Shovil	IL	contigs.37	12899		12	7.6	no	0	0	0	0	0	0	0	1
12RA1944	IL	Shovil	IL	contigs.36	13409		11	7.1	no	0	0	0	0	0	0	0	1
12RA1944	IL	Shovil	IL	contigs.45	2950		2	9	no	0	0	0	0	0	0	0	1
12RA1944	IL	Shovil	IL	contigs.41	5755		4	5.1	no	0	0	0	0	0	0	0	1
12RA1944	IL	Shovil	IL	contigs.29	44903		42	9.2	no	0	0	0	0	0	0	0	1
12RA1944	IL	Shovil	IL	contigs.44	3006		4	8.5	no	0	0	0	0	0	0	0	1
12RA1944	IL	Shovil	IL	contigs.21	71817		81	8.1	no	1	1	1	0	2	0	0	1
12RA1944	IL	Shovil	IL	contigs.43	4252		3	5.9	no	0	0	0	0	0	0	0	1
12RA1944	IL	Shovil	IL	contigs.26	53262		54	10.7	no	0	1	0	0	0	0	0	1
12RA1944	IL	Shovil	IL	contigs.23	61450		63	10	no	0	0	0	0	0	0	0	1
12RA1945	ONT	Shovil	R9ONLR	contig_2:1.0-181806.0	181770		180	9.6	no	0	1	0	0	0	0	0	1
12RA1945	ONT	Shovil	R9ONLR	contig_3:1.0-94789.0	94823		104	7.6	no	1	1	1	0	2	0	0	1
12RA1945	HYB	Shovil	R9ONLRSR	contig_3:1.0-94789.0_np1212	94827		102	8	no	1	1	1	0	2	0	0	1
12RA1945	HYB	Shovil	R9ONLRSR	contig_2:1.0-181806.0_np1212	181771		179	9.7	no	0	1	0	0	0	0	0	1
12RA1945	HYB	Shovil	R9UC	3	94820	0.5	101	8.1	yes	1	1	1	0	2	0	0	0
12RA1945	HYB	Shovil	R9UC	4	5755	0.5	4	5.1	no	0	0	0	0	0	0	0	1
12RA1945	HYB	Shovil	R9UC	2	174157	0.7	172	9.8	no	0	1	0	0	0	0	0	1
12RA1945	ONT	Flye+Racon/Medaka	R10ONLR	contig_3:1.0-94820.0	94826	NA	102	8	no	1	1	1	0	1	0	0	1
12RA1945	ONT	Flye+Racon/Medaka	R10ONLR	contig_2:1.0-181769.0	181778	NA	177	9.6	no	0	1	0	0	0	0	0	0
12RA1945	HYB	Flye+Racon/Medaka+NextPolish	R10ONLRSR	contig_3:1.0-94820.0_np1212	94821	NA	102	8	no	1	1	1	0	2	0	0	1
12RA1945	HYB	Flye+Racon/Medaka+NextPolish	R10ONLRSR	contig_2:1.0-181769.0_np1212	181771	NA	178	9.7	no	0	1	0	0	0	0	0	0
12RA1945	HYB	Unicycler	R10UC	2	181771	1.6	178	9.8	yes	0	1	0	0	0	0	0	1
12RA1945	HYB	Unicycler	R10UC	4	94827	1.2	102	8.1	yes	1	1	1	0	2	0	0	0
12RA1945	IL	Shovil	IL	contigs.57	2572		1	9.2	no	0	0	0	0	0	0	0	1
12RA1945	IL	Shovil	IL	contigs.56	2572		3	8.4	no	0	0	0	0	0	0	0	1
12RA1945	IL	Shovil	IL	contigs.62	1608		2	4.1	no	0	0	0	0	0	0	0	1
12RA1945	IL	Shovil	IL	contigs.59	2406		1	8	no	0	0	0	0	0	0	0	1
12RA1945	IL	Shovil	IL	contigs.61	1753		2	8.8	no	0	0	0	0	0	0	0	1
12RA1945	IL	Shovil	IL	contigs.26	47784		53	8.7	no	1	1	1	0	2	0	0	1
12RA1945	IL	Shovil	IL	contigs.58	2463		4	7.2	no	0	0	0	0	0	0	0	1
12RA1945	IL	Shovil	IL	contigs.54	2767		3	8.6	no	0	0	0	0	0	0	0	1
12RA1945	IL	Shovil	IL	contigs.55	2749		4	4.4	no	0	0	0	0	0	0	0	1
12RA1945	IL	Shovil	IL	contigs.37	12190		10	7.9	no	0	0	0	0	0	0	0	1
12RA1945	IL	Shovil	IL	contigs.27	42568		38	9.4	no	0	0	0	0	0	0	0	1
12RA1945	IL	Shovil	IL	contigs.31	34599		39	10	no	0	0	0	0	0	0	0	1
12RA1945	IL	Shovil	IL	contigs.33	20977		18	9.2	no	0	0	0	0	0	0	0	1
12RA1945	IL	Shovil	IL	contigs.51	3481		4	8.6	no	0	0	0	0	0	0	0	1
12RA1945	IL	Shovil	IL	contigs.41	6452		6	9.2	no	0	0	0	0	0	0	0	1
12RA1945	IL	Shovil	IL	contigs.43	5755		4	5.1	no	0	0	0	0	0	0	0	1
12RA1945	IL	Shovil	IL	contigs.23	53321		54	10.7	no	0	1	0	0	0	0	0	1
12RA1945	IL	Shovil	IL	contigs.50	3634		6	9.4	no	0	0	0	0	0	0	0	1
12RA1945	IL	Shovil	IL	contigs.49	4757		2	4.6	no	0	0	0	0	0	0	0	1
12RA1945	IL	Shovil	IL	contigs.44	5671		6	11	no	0	0	0	0	0	0	0	1
12RA1945	IL	Shovil	IL	contigs.45	5554		7	2.1	no	0	0	0	0	0	0	0	1
12RA1945	IL	Shovil	IL	contigs.47	5086		6	8.4	no	0	0	0	0	0	0	0	1
12RA1949	ONT	Flye+Racon/Medaka	R9ONLR	contig_3:1.0-181758.0	181771		182	9.2	no	0	1	0	0	0	0	0	0
12RA1949	ONT	Flye+Racon/Medaka	R9ONLR	contig_2:1.0-94800.0	94828		104	7.6	no	1	1	1	0	1	0	0	1
12RA1949	HYB	Flye+Racon/Medaka+NextPolish	R9ONLRSR	contig_2:1.0-94800.0_np1212	94825		101	8.1	no	1	1	1	0	1	0	0	1
12RA1949	HYB	Flye+Racon/Medaka+NextPolish	R9ONLRSR	contig_3:1.0-181758.0_np1212	181771		179	9.6	no	0	1	0	0	0	0	0	0
12RA1949	HYB	Unicycler	R9UC	5	1317	0.4	2	8.8	no	0	0	0	0	0	0	0	1
12RA1949	HYB	Unicycler	R9UC	2	181773	1	178	9.7	yes	0	1	0	0	0	0	0	1
12RA1949	HYB	Unicycler	R9UC	3	94824	0.6	102	8	yes	1	1	1	0	2	0	0	0
12RA1949	ONT	Flye+Racon/Medaka	R10ONLR	contig_3:1.0-181771.0	181780	NA	180	9.5	no	0	1	0	0	0	0	0	1
12RA1949	ONT	Flye+Racon/Medaka	R10ONLR	contig_2:1.0-94822.0	94837	NA	105	7.6	no	1	1	1	0	2	0	0	1
12RA1949	HYB	Flye+Racon/Medaka+NextPolish	R10ONLRSR	contig_3:1.0-181771.0_np1212	181771	NA	179	9.6	no	0	1	0	0	0	0	0	1
12RA1949	HYB	Flye+Racon/Medaka+NextPolish	R10ONLRSR	contig_2:1.0-94822.0_np1212	94821	NA	101	8.1	no	1	1	1	0	2	0	0	1
12RA1949	HYB	Unicycler	R10UC	3	94833	1	102	9.1	yes	1	1	1	0	2	0	0	0
12RA1949	HYB	Unicycler	R10UC	2	181771	1.4	179	9.7	yes	0	1	0	0	0	0	0	1
12RA1949	IL	Shovil	IL	contigs.60	14698		18	9.4	no	0	0	0	0	0	0	0	1
12RA1949	IL	Shovil	IL	contigs.64	12253		11	7.5	no	0	0	0	0	0	0	0	1
12RA1949	IL	Shovil	IL	contigs.66	10943		10	8.7	no	0	1	0	0	0	0	0	1
12RA1949	IL	Shovil	IL	contigs.71	5755		4	5.1	no	0	0	0	0	0	0	0	1
12RA1949	IL	Shovil	IL	contigs.73	5294		6	8.4	no	0	0	0	0	0	0	0	1
12RA1949	IL	Shovil	IL	contigs.75	4700		6	8.5	no	0	0	0	0	0	0	0	1
12RA1949	IL	Shovil	IL	contigs.76	4378		6	1.4	no	0	0	0	0	0	0	0	1
12RA1949	IL	Shovil	IL	contigs.79	2833		1	8.9	no	0	0	0	0	0	0	0	1
12RA1949	IL	Shovil	IL	contigs.40	54812		53	10.8	no	0	0	0	0	0	0	0	1
12RA1949	IL	Shovil	IL	contigs.35	60958		68	8.7	no	1	1	1	0	2	0	0	1
12RA1949	IL	Shovil	IL	contigs.82	1490		1	9.2	no	0	0	0	0	0	0	0	1
12RA1949	IL	Shovil	IL	contigs.85	1156		1	6.3	no	0	0	0	0	0	0	0	1
12RA1949	IL	Shovil	IL	contigs.20	92457		88	9.8	no	0	0	0	0	0	0	0	0
14RA5914	ONT	Flye+Racon/Medaka	R9ONLR	contig_3	95553		218	0.7	no	2	0	5	0	0	0	0	1
14RA5914	ONT	Flye+Racon/Medaka	R9ONLR	contig_2	183204		358	0.6	no	0	1	0	0	0	0	0	0
14RA5914	HYB	Unicycler	R9UC	2	181770	0.6	179	9.6	yes	0	1	0	0	0	0	0	1
14RA5914	HYB	Unicycler	R9UC	3	94817	0.4	104	7.8	yes	1	1	1	0	2	0	0	0
14RA5914	ONT	Flye+Racon/Medaka	R10ONLR	contig_2:1.0-181769.0	181783	NA	181	9.2	no	0	1	0	0	0	0	0	1
14RA5914	ONT	Flye+Racon/Medaka	R10ONLR	contig_3:1.0-94815.0	94830	NA	105	7.5	no	1	1	2	0	2	0	0	1
14RA5914	HYB	Flye+Racon/Medaka+NextPolish	R10ONLRSR	contig_3:1.0-94815.0_np1212	94822	NA	102	8.1	no	1	1	1	0	2	0	0	1
14RA5914	HYB	Flye+Racon/Medaka+NextPolish	R10ONLRSR	contig_2:1.0-181769.0_np1212	181770	NA	177	9.8	no	0	1	0	0	0	0	0	1
14RA5914	HYB	Unicycler	R10UC	3	94825	1.2	102	8.1	yes	1	1	1	0	2	0	0	0
14RA5914	HYB	Unicycler	R10UC	2	181770	2.4	178	9.7	yes	0	1	0	0	0	0	0	1
14RA5914	IL	Shovil	IL	contigs.67	2471		3	9.9	no	0	0	0	0	0	0	0	1
14RA5914	IL	Shovil	IL	contigs.62	3121		4	9.4	no	0	0	0	0	0	0	0	1
14RA5914	IL	Shovil	IL	contigs.64	2969		2	8.9	no	0	0	0	0	0	0	0	1
14RA5914	IL	Shovil	IL	contigs.72	1982		2	9.3	no	0	0	0	0	0	0	0	1
14RA5914	IL	Shovil	IL	contigs.68	2408		4	7.2	no	0	0	0	0	0	0	0	1
14RA5914	IL	Shovil	IL	contigs.69	2368		1	8.7	no	0	0	0	0	0	0	0	1
14RA5914	IL	Shovil	IL	contigs.71	2206		3	5.9	no	0	0	0	0	0	0	0	1
14RA5914	IL	Shovil	IL	contigs.33	33429		34	10.2	no	0	1	0	0	0	0	0	1
14RA5914	IL	Shovil	IL	contigs.37	24165		24	9.6	no	0	0	0	0	0	0	0	1
14RA5914	IL	Shovil	IL	contigs.60	3610		5	8.1	no	0	0	0	0	0	0	0	1
14RA5914	IL	Shovil	IL	contigs.32	34472		39	10	no	0	0	0	0	0	0	0	1
14RA5914	IL	Shovil	IL	contigs.46	9063		12	10.1	no	0	0	0	0	0	0	0	1
14RA5914	IL	Shovil	IL	contigs.48	7314		8	8.3	no	1	1	0	0	0	0	0	0
14RA5914	IL	Shovil	IL	contigs.41	19835		20	11.7	no	0	0	0	0	0	0	0	1
14RA5914	IL	Shovil	IL	contigs.42	17301		9	8.9	no	0	0	0	0	0	0	0	1
14RA5914	IL	Shovil	IL	contigs.53	5841		4	7.1	no	0	0	0	0	0	0	0	1
14RA5914	IL	Shovil	IL	contigs.54	5755		4	5.1	no	0	0	0	0	0	0	0	1
14RA5914	IL	Shovil	IL	contigs.56	5241		6	8.4	no	0	0	0	0	0	0	0	1
14RA5914	IL	Shovil	IL	contigs.59	4242		4	7.8	no	0	0	0	0	0	0	0	1
14RA5914	IL	Shovil	IL	contigs.73	1592		1	9.2	no	0	0	0	0	0	0	0	1
14RA5914	IL	Shovil	IL	contigs.75	1507		1	8.9	no	0	0	0	0	0	0	0	1
14RA5914	IL	Shovil	IL	contigs.80	1069		1	6.3	no	0	0	0	0	0	0	0	1
14RA5914	IL	Shovil	IL	contigs.50	5899		6	9.3	no	0	0	0	0	0	0	0	1
14RA5914	IL	Shovil	IL	contigs.30	39432		43	8.7	no	0	0	1	0	2	0	0	1
14RA5914	IL	Shovil	IL	contigs.51	5870		5	9.3	no	0	0	0	0	0	0	0	1
14RA5914	IL	Shovil	IL	contigs.52	5870		6	8.1	no	0	0	0	0	0	0	0	1
14RA5914	IL	Shovil	IL	contigs.82	1004		2	8.8	no	0	0	0	0	0	0	0	1
14RA5915	ONT	Flye+Racon/Medaka	R9ONLR	contig_3:1.0-94802.0	94823		104	7.6	no	1	1	1	0	2	0	0	1
14RA5915	ONT	Flye+Racon/Medaka	R9ONLR	contig_2:1.0-181742.0	181773		180	9.4	no	0	1	0	0	0	0	0	1
14RA5915	HYB	Flye+Racon/Medaka+NextPolish	R9ONLRSR	contig_2:1.0-181742.0_np1212	181770		178	9.8	no	0	1	0	0	0	0	0	1
14RA5915	HYB	Flye+Racon/Medaka+NextPolish	R9ONLRSR	contig_3:1.0-94802.0_np1212	94821		102	8.1	no	1	1	1	0	2	0	0	1
14RA5915	HYB	Unicycler	R9UC	2	181831	0.5	179	9.6	yes	0	1	0	0	0	0	0	1
14RA5915	HYB	Unicycler	R9UC	3	94821	0.3	102	8.1	yes	1	1	1	0	2	0	0	0
14RA5915	ONT	Flye+Racon/Medaka	R10ONLR	contig_2:1.0-181770.0	181779	NA	178	9.6	no	0	1	0	0	0	0	0	1
14RA5915	ONT	Flye+Racon/Medaka	R10ONLR	contig_3:1.0-94818.0	94830	NA	102	7.7	no	1	1	1	0	2	0	0	0
14RA5915	HYB	Flye+Racon/Medaka+NextPolish	R10ONLRSR	contig_2:1.0-181770.0_np1212	181770	NA	178	9.7	no	0	1	0	0	0	0	0	1
14RA5915	HYB	Flye+Racon/Medaka+NextPolish	R10ONLRSR	contig_3:1.0-94818.0_np1212	94820	NA	101	8.2	no	1	1	1	0	2	0	0	0
14RA5915	HYB	Unicycler	R10UC	3	94820	1.2	102	8.1	yes	1	1	1	0	2	0	0	0
14RA5915	HYB	Unicycler	R10UC	2	181770	1.6	178	9.7	yes	0	1	0	0	0	0	0	1
14RA5915	IL	Shovil	IL	contigs.50	3568		2	6.6	no	0	0	0	0	0	0	0	1
14RA5915	IL	Shovil	IL	contigs.52	3114		3	6.2	no	0	0	0	0	0	0	0	1
14RA5915	IL	Shovil	IL	contigs.54	2725		2	4.7	no	0	0	0	0	0	0	0	1
14RA5915	IL	Shovil	IL	contigs.55	2458		2	3.5	no	0	0	0	0	0	0	0	1
14RA5915	IL	Shovil	IL	contigs.56	2019		3	6.2	no	0	0	0	0	0	0	0	1
14RA5915	IL	Shovil	IL	contigs.57	1650		1	8.9	no	0	0	0	0	0	0	0	1
14RA5915	IL	Shovil	IL	contigs.61	1101		1	8.2	no	0	0	0	0	0	0	0	1
14RA5915	IL	Shovil	IL	contigs.30	25612		24	9.6	no	0	0	0	0	0	0	0	1
14RA5915	IL	Shovil	IL	contigs.32	16809		9	8.7	no	0	0	0	0	0	0	0	1
14RA5915	IL	Shovil	IL	contigs.49	4050		3	9.9	no	0	0	0	0	0	0	0	1
14RA5915	IL	Shovil	IL	contigs.26	47882		53	8.7	no	1	1	1	0	2	0	0	1
14RA5915	IL	Shovil	IL	contigs.37	14666		14	7.7	no	0	0	0	0	0	0	0	1
14RA5915	IL	Shovil	IL	contigs.62	1014		2	8.6	no	0	0	0	0	0	0	0	1
14RA5915	IL	Shovil	IL	contigs.33	16395		16	10.9	no	0	0	0	0	0	0	0	1
14RA5915	IL	Shovil	IL	contigs.35	15398		19	9.5	no	0	0	0	0	0	0	0	1
14RA5915	IL	Shovil	IL	contigs.45	5994		6	6.7	no	0	0	0	0	0	0	0	1
14RA5915	IL	Shovil	IL	contigs.46	5397		5	6.3	no	0	0	0	0	0	0	0	1
14RA5915	IL	Shovil	IL	contigs.48	4084		2	8.9	no	0	0	0	0	0	0	0	1
14RA5915	IL	Shovil	IL	contigs.23	53337		54	10.7	no	0	1	0	0	0	0	0	1
14RA5915	IL	Shovil	IL	contigs.42	7724		9	9.1	no	0	0	0	0	0	0	0	1
14RA5915	IL	Shovil	IL	contigs.43	7652		7	6.1	no	0	0	0	0	0	0	0	1
14RA5915	IL	Shovil	IL	contigs.38	11766		16	10.3	no	0	0	0	0	0	0	0	1
14RA5915	IL	Shovil	IL	contigs.41	8445		9	8.4	no	0	0	0	0	0	0	0	1
14RA5916	ONT	Flye+Racon/Medaka	R9ONLR	contig_3:1.0-181732.0	181773		180	9.4	no	0	1	0	0	0	0	0	1
14RA5916	ONT	Flye+Racon/Medaka	R9ONLR	contig_2:1.0-94808.0	94821		105	7.6	no	1	1	1	0	2	0	0	1
14RA5916	HYB	Flye+Racon/Medaka+NextPolish	R9ONLRSR	contig_2:1.0-94808.0_np1212	94821		102	8.1	no	1	1	1	0	2	0	0	1
14RA5916	HYB	Flye+Racon/Medaka+NextPolish	R9ONLRSR	contig_3:1.0-181732.0_np1212	181770		180	9.6	no	0	1	0	0	0	0	0	1
14RA5916	HYB	Unicycler	R9UC	3	94818	0.4	102	8.1	yes	1	1	1	0	2	0	0	0
14RA5916	HYB	Unicycler	R9UC	2	181770	0.6	179	9.6	yes	0	1	0	0	0	0	0	1
14RA5916	ONT	14RA5916CONLR	R10ONLR	contig_2:1.0-181758.0	181778	NA	179	9.5	no	0	1	0	0	0	0	0	0
14RA5916	HYB	14RA5916CONLRSR	R10ONLRSR	contig_2:1.0-181758.0_np1212	181770	NA	179	9.6	no	0	1	0	0	0	0	0	0
14RA5916	HYB	14RA5916CONUN	R10UC	2	181770	1.7	177	9.7	yes	0	1	0	0	0	0	0	1
14RA5916	HYB	14RA5916CONUN	R10UC	3	94821	1.3	102	8.1	yes	1	1	1	0	2	0	0	0
14RA5916	IL	Shovil	IL	contigs.25	55702		62	8.7	no	1	1	1	0	2	0	0	1
14RA5916	IL	Shovil	IL	contigs.26	52950		54	10.7	no	0	1	0	0	0	0	0	1
14RA5916	IL	Shovil	IL	contigs.35	29819		24	8.2	no	0	0	0	0	0	0	0	1
14RA5916	IL	Shovil	IL	contigs.37	24517		20	12.6	no	0	0	0	0	0	0	0	1
14RA5916	IL	Shovil	IL	contigs.40	18594		22	9.4	no	0	0	0	0	0	0	0	1
14RA5916	IL	Shovil	IL	contigs.45	12115		13	7.6	no	0	0	0	0	0	0	0	1
14RA5916	IL	Shovil	IL	contigs.52	5755		4	5.1	no	0	0	0	0	0	0	0	1
14RA5916	IL	Shovil	IL	contigs.53	5521		7	2.1	no	0	0	0	0	0	0	0	1
14RA5916	IL	Shovil	IL	contigs.54	5442		5	7.8	no	0	0	0	0	0	0	0	1
14RA5916	IL	Shovil	IL	contigs.55	5385		3	6.4	no	0	0	0	0	0	0	0	1
14RA5916	IL	Shovil	IL	contigs.56	5345		4	7.2	no	0	0	0	0	0	0	0	1
14RA5916	IL	Shovil	IL	contigs.58	3962		2	9	no	0	0	0	0	0	0	0	1
14RA5916	IL	Shovil	IL	contigs.60	2778		4	8.3	no	0	0	0	0	0	0	0	1
14RA5916	IL	Shovil	IL	contigs.61	2355		2	9.3	no	0	0	0	0	0	0	0	1
14RA5916	IL	Shovil	IL	contigs.62	2116		3	8.9	no	0	0	0	0	0	0	0	1
14RA5916	IL	Shovil	IL	contigs.46	11874		15	7	no	0	0	0	0	0	0	0	1
14RA5916	IL	Shovil	IL	contigs.48	8534		10	9	no	0	0	0	0	0	0	0	1
14RA5916	IL	Shovil	IL	contigs.49	8256		11	10.5	no	0	0	0	0	0	0	0	1
14RA5916	IL	Shovil	IL	contigs.51	5864		6	11	no	0	0	0	0	0	0	0	1
