# Supplementary material for: Comparison of Illumina and Oxford Nanopore Technology for genome analysis of Francisella tularensis, Bacillus anthracis, and Brucella suis
Source: BMC Genomics. 2023 May 12;24:258. doi: 10.1186/s12864-023-09343-z (PMC10182678; doi:10.1186/s12864-023-09343-z)
Supplement: Supplementary file 4 — Additional file 4: Table S4. Canonical SNP (canSNP) -typing, Multilocus Sequence Typing (MLST). [file 12864_2023_9343_MOESM4_ESM.xlsx]

## Sheet: Can_Banthracis
ID	Technology	Bioinfo	Shortcut	Clade
12RA1944	IL	Shovil	IL	A.Br.002
	ONT	Flye+Racon/Medaka	R9ONLR	A.Br.002
	HYB	Flye+Racon/Medaka+NextPolish	R9ONLRSR	A.Br.002
	HYB	Unicycler	R9UC	A.Br.002
	ONT	Flye+Racon/Medaka	R10ONLR	A.Br.002
	HYB	Flye+Racon/Medaka+NextPolish	R10ONLRSR	A.Br.002
	HYB	Unicycler	R10UC	A.Br.002
12RA1945	IL	Shovil	IL	A.Br.002
	ONT	Flye+Racon/Medaka	R9ONLR	A.Br.002
	HYB	Flye+Racon/Medaka+NextPolish	R9ONLRSR	A.Br.002
	HYB	Unicycler	R9UC	A.Br.002
	ONT	Flye+Racon/Medaka	R10ONLR	A.Br.002
	HYB	Flye+Racon/Medaka+NextPolish	R10ONLRSR	A.Br.002
	HYB	Unicycler	R10UC	A.Br.002
12RA1949	IL	Shovil	IL	A.Br.002
	ONT	Flye+Racon/Medaka	R9ONLR	A.Br.002
	HYB	Flye+Racon/Medaka+NextPolish	R9ONLRSR	A.Br.002
	HYB	Unicycler	R9UC	A.Br.002
	ONT	Flye+Racon/Medaka	R10ONLR	A.Br.002
	HYB	Flye+Racon/Medaka+NextPolish	R10ONLRSR	A.Br.002
	HYB	Unicycler	R10UC	A.Br.002
14RA5914	IL	Shovil	IL	A.Br.002
	ONT	Flye+Racon/Medaka	R9ONLR	A.Br.002
	HYB	Flye+Racon/Medaka+NextPolish	R9ONLRSR	A.Br.002
	HYB	Unicycler	R9UC	A.Br.002
	ONT	Flye+Racon/Medaka	R10ONLR	A.Br.002
	HYB	Flye+Racon/Medaka+NextPolish	R10ONLRSR	A.Br.002
	HYB	Unicycler	R10UC	A.Br.002
14RA5915	IL	Shovil	IL	A.Br.002
	ONT	Flye+Racon/Medaka	R9ONLR	A.Br.002
	HYB	Flye+Racon/Medaka+NextPolish	R9ONLRSR	A.Br.002
	HYB	Unicycler	R9UC	A.Br.002
	ONT	Flye+Racon/Medaka	R10ONLR	A.Br.002
	HYB	Flye+Racon/Medaka+NextPolish	R10ONLRSR	A.Br.002
	HYB	Unicycler	R10UC	A.Br.002
14RA5916	IL	Shovil	IL	A.Br.002
	ONT	Flye+Racon/Medaka	R9ONLR	A.Br.002
	HYB	Flye+Racon/Medaka+NextPolish	R9ONLRSR	A.Br.002
	HYB	Unicycler	R9UC	A.Br.002
	ONT	Flye+Racon/Medaka	R10ONLR	A.Br.002
	HYB	Flye+Racon/Medaka+NextPolish	R10ONLRSR	A.Br.002
	HYB	Unicycler	R10UC	A.Br.002

## Sheet: Can_Ftularanensis
ID	Technology	Bioinfo	Shortcut	SubClade	MajorClade
08T0013	IL	Shovil	IL	B.4	B.4
	ONT	Flye+Racon/Medaka	R9ONLR	B.4	B.4
	HYB	Flye+Racon/Medaka+NextPolish	R9ONLRSR	B.4	B.4
	HYB	Unicycler	R9UC	B.4	B.4
	ONT	Flye+Racon/Medaka	R10ONLR	B.4	B.4
	HYB	Flye+Racon/Medaka+NextPolish	R10ONLRSR	B.4	B.4
	HYB	Unicycler	R10UC	B.4	B.4
09T0179IL	IL	Shovil	IL	B.51	B.6
	ONT	Flye+Racon/Medaka	R9ONLR	B.51	B.6
	HYB	Flye+Racon/Medaka+NextPolish	R9ONLRSR	B.51	B.6
	HYB	Unicycler	R9UC	B.51	B.6
	ONT	Flye+Racon/Medaka	R10ONLR	B.51	B.6
	HYB	Flye+Racon/Medaka+NextPolish	R10ONLRSR	B.51	B.6
	HYB	Unicycler	R10UC	B.51	B.6
10T0192	IL	Shovil	IL	B.51	B.6
	ONT	Flye+Racon/Medaka	R9ONLR	B.51	B.6
	HYB	Flye+Racon/Medaka+NextPolish	R9ONLRSR	B.51	B.6
	HYB	Unicycler	R9UC	B.51	B.6
	ONT	Flye+Racon/Medaka	R10ONLR	B.51	B.6
	HYB	Flye+Racon/Medaka+NextPolish	R10ONLRSR	B.51	B.6
	HYB	Unicycler	R10UC	B.51	B.6
12T0050IL	IL	Shovil	IL	B.51	B.6
	ONT	Flye+Racon/Medaka	R9ONLR	B.51	B.6
	HYB	Flye+Racon/Medaka+NextPolish	R9ONLRSR	B.51	B.6
	HYB	Unicycler	R9UC	B.51	B.6
	ONT	Flye+Racon/Medaka	R10ONLR	B.51	B.6
	HYB	Flye+Racon/Medaka+NextPolish	R10ONLRSR	B.51	B.6
	HYB	Unicycler	R10UC	B.51	B.6
15T0012IL	IL	Shovil	IL	B.33	B.12
	ONT	Flye+Racon/Medaka	R9ONLR	B.33	B.12
	HYB	Flye+Racon/Medaka+NextPolish	R9ONLRSR	B.33	B.12
	HYB	Unicycler	R9UC	B.33	B.12
	ONT	Flye+Racon/Medaka	R10ONLR	B.33	B.12
	HYB	Flye+Racon/Medaka+NextPolish	R10ONLRSR	B.33	B.12
	HYB	Unicycler	R10UC	B.33	B.12
15T0031	IL	Shovil	IL	B.33	B.12
	ONT	Flye+Racon/Medaka	R9ONLR	B.33	B.12
	HYB	Flye+Racon/Medaka+NextPolish	R9ONLRSR	B.33	B.12
	HYB	Unicycler	R9UC	B.33	B.12
	ONT	Flye+Racon/Medaka	R10ONLR	B.33	B.12
	HYB	Flye+Racon/Medaka+NextPolish	R10ONLRSR	B.33	B.12
	HYB	Unicycler	R10UC	B.33	B.12

## Sheet: MLST_Busis
ID	Technology	Bioinfo	Shortcut	Scheme	Type	Scheme_1	Scheme_2	Scheme_3	Scheme_4	Scheme_5	Scheme_6	Scheme_7	Scheme_8	Scheme_9
08RB2802	IL	Shovil	IL	brucella	16	gap(4)	aroA(2)	glk(7)	dnaK(1)	gyrB(3)	trpE(3)	cobQ(5)	int_hyp(3)	omp25(2)
	ONT	Flye+Racon/Medaka	R9ONLR	brucella	16	gap(4)	aroA(2)	glk(7)	dnaK(1)	gyrB(3)	trpE(3)	cobQ(5)	int_hyp(3)	omp25(2)
	HYB	Flye+Racon/Medaka+NextPolish	R9ONLRSR	brucella	16	gap(4)	aroA(2)	glk(7)	dnaK(1)	gyrB(3)	trpE(3)	cobQ(5)	int_hyp(3)	omp25(2)
	HYB	Unicycler	R9UC	brucella	16	gap(4)	aroA(2)	glk(7)	dnaK(1)	gyrB(3)	trpE(3)	cobQ(5)	int_hyp(3)	omp25(2)
	ONT	Flye+Racon/Medaka	R10ONLR	brucella	16	gap(4)	aroA(2)	glk(7)	dnaK(1)	gyrB(3)	trpE(3)	cobQ(5)	int_hyp(3)	omp25(2)
	HYB	Flye+Racon/Medaka+NextPolish	R10ONLRSR	brucella	16	gap(4)	aroA(2)	glk(7)	dnaK(1)	gyrB(3)	trpE(3)	cobQ(5)	int_hyp(3)	omp25(2)
	HYB	Unicycler	R10UC	brucella	16	gap(4)	aroA(2)	glk(7)	dnaK(1)	gyrB(3)	trpE(3)	cobQ(5)	int_hyp(3)	omp25(2)
08RB3277	IL	Shovil	IL	brucella	16	gap(4)	aroA(2)	glk(7)	dnaK(1)	gyrB(3)	trpE(3)	cobQ(5)	int_hyp(3)	omp25(2)
	ONT	Flye+Racon/Medaka	R9ONLR	brucella	16	gap(4)	aroA(2)	glk(7)	dnaK(1)	gyrB(3)	trpE(3)	cobQ(5)	int_hyp(3)	omp25(2)
	HYB	Flye+Racon/Medaka+NextPolish	R9ONLRSR	brucella	16	gap(4)	aroA(2)	glk(7)	dnaK(1)	gyrB(3)	trpE(3)	cobQ(5)	int_hyp(3)	omp25(2)
	HYB	Unicycler	R9UC	brucella	16	gap(4)	aroA(2)	glk(7)	dnaK(1)	gyrB(3)	trpE(3)	cobQ(5)	int_hyp(3)	omp25(2)
	ONT	Flye+Racon/Medaka	R10ONLR	brucella	NA	gap(4)	aroA(2)	glk(7)	dnaK(~1)	gyrB(3)	trpE(3)	cobQ(5)	int_hyp(3)	omp25(2)
	HYB	Flye+Racon/Medaka+NextPolish	R10ONLRSR	brucella	16	gap(4)	aroA(2)	glk(7)	dnaK(1)	gyrB(3)	trpE(3)	cobQ(5)	int_hyp(3)	omp25(2)
	HYB	Unicycler	R10UC	brucella	16	gap(4)	aroA(2)	glk(7)	dnaK(1)	gyrB(3)	trpE(3)	cobQ(5)	int_hyp(3)	omp25(2)
08RB3448	IL	Shovil	IL	brucella	16	gap(4)	aroA(2)	glk(7)	dnaK(1)	gyrB(3)	trpE(3)	cobQ(5)	int_hyp(3)	omp25(2)
	ONT	Flye+Racon/Medaka	R9ONLR	brucella	16	gap(4)	aroA(2)	glk(7)	dnaK(1)	gyrB(3)	trpE(3)	cobQ(5)	int_hyp(3)	omp25(2)
	HYB	Flye+Racon/Medaka+NextPolish	R9ONLRSR	brucella	16	gap(4)	aroA(2)	glk(7)	dnaK(1)	gyrB(3)	trpE(3)	cobQ(5)	int_hyp(3)	omp25(2)
	HYB	Unicycler	R9UC	brucella	16	gap(4)	aroA(2)	glk(7)	dnaK(1)	gyrB(3)	trpE(3)	cobQ(5)	int_hyp(3)	omp25(2)
	ONT	Flye+Racon/Medaka	R10ONLR	brucella	16	gap(4)	aroA(2)	glk(7)	dnaK(1)	gyrB(3)	trpE(3)	cobQ(5)	int_hyp(3)	omp25(2)
	HYB	Flye+Racon/Medaka+NextPolish	R10ONLRSR	brucella	16	gap(4)	aroA(2)	glk(7)	dnaK(1)	gyrB(3)	trpE(3)	cobQ(5)	int_hyp(3)	omp25(2)
	HYB	Unicycler	R10UC	brucella	16	gap(4)	aroA(2)	glk(7)	dnaK(1)	gyrB(3)	trpE(3)	cobQ(5)	int_hyp(3)	omp25(2)
08RB3701	IL	Shovil	IL	brucella	16	gap(4)	aroA(2)	glk(7)	dnaK(1)	gyrB(3)	trpE(3)	cobQ(5)	int_hyp(3)	omp25(2)
	ONT	Flye+Racon/Medaka	R9ONLR	brucella	NA	gap(4)	aroA(2)	glk(7)	dnaK(1)	gyrB(3)	trpE(9?)	cobQ(5)	int_hyp(3)	omp25(2)
	HYB	Flye+Racon/Medaka+NextPolish	R9ONLRSR	brucella	16	gap(4)	aroA(2)	glk(7)	dnaK(1)	gyrB(3)	trpE(3)	cobQ(5)	int_hyp(3)	omp25(2)
	HYB	Unicycler	R9UC	brucella	16	gap(4)	aroA(2)	glk(7)	dnaK(1)	gyrB(3)	trpE(3)	cobQ(5)	int_hyp(3)	omp25(2)
	ONT	Flye+Racon/Medaka	R10ONLR	brucella	16	gap(4)	aroA(2)	glk(7)	dnaK(1)	gyrB(3)	trpE(3)	cobQ(5)	int_hyp(3)	omp25(2)
	HYB	Flye+Racon/Medaka+NextPolish	R10ONLRSR	brucella	16	gap(4)	aroA(2)	glk(7)	dnaK(1)	gyrB(3)	trpE(3)	cobQ(5)	int_hyp(3)	omp25(2)
	HYB	Unicycler	R10UC	brucella	16	gap(4)	aroA(2)	glk(7)	dnaK(1)	gyrB(3)	trpE(3)	cobQ(5)	int_hyp(3)	omp25(2)
14RB8412	IL	Shovil	IL	brucella	16	gap(4)	aroA(2)	glk(7)	dnaK(1)	gyrB(3)	trpE(3)	cobQ(5)	int_hyp(3)	omp25(2)
	ONT	Flye+Racon/Medaka	R9ONLR	brucella	16	gap(4)	aroA(2)	glk(7)	dnaK(1)	gyrB(3)	trpE(3)	cobQ(5)	int_hyp(3)	omp25(2)
	HYB	Flye+Racon/Medaka+NextPolish	R9ONLRSR	brucella	16	gap(4)	aroA(2)	glk(7)	dnaK(1)	gyrB(3)	trpE(3)	cobQ(5)	int_hyp(3)	omp25(2)
	HYB	Unicycler	R9UC	brucella	16	gap(4)	aroA(2)	glk(7)	dnaK(1)	gyrB(3)	trpE(3)	cobQ(5)	int_hyp(3)	omp25(2)
	ONT	Flye+Racon/Medaka	R10ONLR	brucella	16	gap(4)	aroA(2)	glk(7)	dnaK(1)	gyrB(3)	trpE(3)	cobQ(5)	int_hyp(3)	omp25(2)
	HYB	Flye+Racon/Medaka+NextPolish	R10ONLRSR	brucella	16	gap(4)	aroA(2)	glk(7)	dnaK(1)	gyrB(3)	trpE(3)	cobQ(5)	int_hyp(3)	omp25(2)
	HYB	Unicycler	R10UC	brucella	16	gap(4)	aroA(2)	glk(7)	dnaK(1)	gyrB(3)	trpE(3)	cobQ(5)	int_hyp(3)	omp25(2)
15RB2242	IL	Shovil	IL	brucella	16	gap(4)	aroA(2)	glk(7)	dnaK(1)	gyrB(3)	trpE(3)	cobQ(5)	int_hyp(3)	omp25(2)
	ONT	Flye+Racon/Medaka	R9ONLR	brucella	16	gap(4)	aroA(2)	glk(7)	dnaK(1)	gyrB(3)	trpE(3)	cobQ(5)	int_hyp(3)	omp25(2)
	HYB	Flye+Racon/Medaka+NextPolish	R9ONLRSR	brucella	16	gap(4)	aroA(2)	glk(7)	dnaK(1)	gyrB(3)	trpE(3)	cobQ(5)	int_hyp(3)	omp25(2)
	HYB	Unicycler	R9UC	brucella	16	gap(4)	aroA(2)	glk(7)	dnaK(1)	gyrB(3)	trpE(3)	cobQ(5)	int_hyp(3)	omp25(2)
	ONT	Flye+Racon/Medaka	R10ONLR	brucella	16	gap(4)	aroA(2)	glk(7)	dnaK(1)	gyrB(3)	trpE(3)	cobQ(5)	int_hyp(3)	omp25(2)
	HYB	Flye+Racon/Medaka+NextPolish	R10ONLRSR	brucella	16	gap(4)	aroA(2)	glk(7)	dnaK(1)	gyrB(3)	trpE(3)	cobQ(5)	int_hyp(3)	omp25(2)
	HYB	Unicycler	R10UC	brucella	16	gap(4)	aroA(2)	glk(7)	dnaK(1)	gyrB(3)	trpE(3)	cobQ(5)	int_hyp(3)	omp25(2)
