# Supplementary material for: Comparison of Illumina and Oxford Nanopore Technology for genome analysis of Francisella tularensis, Bacillus anthracis, and Brucella suis
Source: BMC Genomics. 2023 May 12;24:258. doi: 10.1186/s12864-023-09343-z (PMC10182678; doi:10.1186/s12864-023-09343-z)
Supplement: Supplementary file 5 — Additional file 5: Table S5. Multi Locus Variable Copy Numbers of Tandem Repeats Analysis (MLVA). [file 12864_2023_9343_MOESM5_ESM.xlsx]

## Sheet: Banthracis
ID	Technology	Bioinfo	Shortcut	nrNA	perNA	nrCorrect	perCorrect	vrrA	vrrB1	vrrB2	vrrC1	vrrC2	CG3	pX02_at	pX01_AAT	Bams01	Bams03	Bams05	Bams07	Bams13	Bams15	Bams21	Bams22	Bams23	Bams24	Bams25	Bams28	Bams30	Bams31	Bams34	Bams44	Bams51	Bams53	vntr12	vntr16	vntr17	vntr23	vntr35	vntr19
12RA1944	IL	Shovil	IL	2	5.55556	28	77.7778	2	20	14	53	17	2	9	10	13	28	7	79	NA	45	10	16	11	NA	13	14	57	64	NA	8	9	8	6	20	3	4	5	4
	ONT	Flye+Racon/Medaka	R9ONLR	0	0	32	88.8889	2	20	14	53	17	2	9	10	16	28	7	79	73	45	10	16	11	11	13	14	57	64	11	8	9	8	6	20	3	4	5	4
	HYB	Flye+Racon/Medaka+NextPolish	R9ONLRSR	0	0	32	88.8889	2	20	14	53	17	2	9	10	16	28	7	79	73	45	10	16	11	11	13	14	57	64	11	8	9	8	6	20	3	4	5	4
	HYB	Unicycler	R9UC	0	0	31	86.1111	2	20	14	53	17	2	9	10	16	25	7	79	73	45	10	16	11	11	13	14	57	64	11	8	9	8	6	20	3	4	5	4
	ONT	Flye+Racon/Medaka	R10ONLR	0	0	32	88.8889	2	20	14	53	17	2	9	10	16	28	7	79	73	45	10	16	11	11	13	14	57	64	11	8	9	8	6	20	3	4	5	4
	HYB	Flye+Racon/Medaka+NextPolish	R10ONLRSR	0	0	32	88.8889	2	20	14	53	17	2	9	10	16	28	7	79	73	45	10	16	11	11	13	14	57	64	11	8	9	8	6	20	3	4	5	4
	HYB	Unicycler	R10UC	0	0	28	77.7778	2	20	14	53	17	2	9	10	13	28	7	79	32	24	10	16	11	11	13	14	57	64	11	8	9	8	6	20	3	4	5	4
12RA1945	IL	Shovil	IL	2	5.55556			4	20	14	53	17	2	NA	10	16	28	7	79	51	45	10	16	11	11	13	14	57	64	NA	8	9	8	6	20	3	4	5	4
	ONT	Flye+Racon/Medaka	R9ONLR	0	0			4	20	14	53	17	2	9	10	16	28	7	79	73	45	10	16	11	11	13	14	57	64	11	8	9	8	5	20	3	4	5	4
	HYB	Flye+Racon/Medaka+NextPolish	R9ONLRSR	0	0			4	20	14	53	17	2	9	10	16	28	7	79	73	45	10	16	11	11	13	14	57	64	11	8	9	8	6	20	3	4	5	4
	HYB	Unicycler	R9UC	0	0			4	20	14	53	17	2	9	10	13	28	7	79	32	45	10	16	11	11	13	14	57	64	11	8	9	8	6	20	3	4	5	4
	ONT	Flye+Racon/Medaka	R10ONLR	0	0			4	20	14	53	17	2	9	10	16	28	7	79	73	45	10	16	11	11	13	14	57	64	11	8	9	8	6	20	3	4	5	4
	HYB	Flye+Racon/Medaka+NextPolish	R10ONLRSR	0	0			4	20	14	53	17	2	9	10	16	28	7	79	73	45	10	16	11	11	13	14	57	64	11	8	9	8	6	20	3	4	5	4
	HYB	Unicycler	R10UC	0	0			4	20	14	53	17	2	9	10	13	28	7	79	73	45	10	16	11	11	13	14	57	64	11	8	9	8	6	20	3	4	5	4
12RA1949	IL	Shovil	IL	10	27.7778			4	20	14	NA	NA	2	9	10	NA	28	NA	NA	NA	45	10	14	11	NA	13	14	57	NA	NA	NA	NA	8	6	20	3	4	5	4
	ONT	Flye+Racon/Medaka	R9ONLR	0	0			4	20	14	53	17	2	9	10	16	28	7	79	73	45	10	16	11	11	13	14	57	64	11	8	9	8	6	20	3	4	5	4
	HYB	Flye+Racon/Medaka+NextPolish	R9ONLRSR	0	0			4	20	14	53	17	2	9	10	16	28	7	79	73	45	10	16	11	11	13	14	57	64	11	8	9	8	6	20	3	4	5	4
	HYB	Unicycler	R9UC	1	2.77778			4	20	14	53	17	2	9	10	16	28	7	79	73	45	10	16	11	11	13	14	57	64	11	8	9	8	6	NA	3	4	5	4
	ONT	Flye+Racon/Medaka	R10ONLR	0	0			4	20	14	53	17	2	10	10	16	28	7	79	73	45	10	16	11	11	13	14	57	64	11	8	9	8	6	20	3	4	5	4
	HYB	Flye+Racon/Medaka+NextPolish	R10ONLRSR	0	0			4	20	14	53	17	2	9	10	16	28	7	79	73	45	10	16	11	11	13	14	57	64	11	8	9	8	6	20	3	4	5	4
	HYB	Unicycler	R10UC	0	0			4	20	14	53	17	2	9	10	16	28	7	79	51	45	10	16	11	11	13	14	57	64	11	8	9	8	6	20	3	4	5	4
14RA5914	IL	Shovil	IL	3	8.33333	32	88.8889	4	20	14	53	17	2	9	10	16	28	7	79	NA	45	10	16	11	11	13	14	57	64	NA	8	9	NA	6	20	3	4	5	4
	ONT	Flye+Racon/Medaka	R9ONLR	0	0	32	88.8889	4	20	14	53	17	2	9	10	16	28	7	79	73	45	10	16	11	11	13	14	57	64	11	8	9	8	5	20	3	4	5	4
	HYB	Flye+Racon/Medaka+NextPolish	R9ONLRSR	0	0	33	91.6667	4	20	14	53	17	2	9	10	16	28	7	79	73	45	10	16	11	11	13	14	57	64	11	8	9	8	6	20	3	4	5	4
	HYB	Unicycler	R9UC	0	0	33	91.6667	4	20	14	53	17	2	9	10	16	28	7	79	73	45	10	16	11	11	13	14	57	64	11	8	9	8	6	20	3	4	5	4
	ONT	Flye+Racon/Medaka	R10ONLR	1	2.77778	31	86.1111	4	20	14	53	17	2	9	10	16	28	7	79	73	NA	10	16	11	11	13	14	57	64	11	8	9	8	6	20	3	4	5	4
	HYB	Flye+Racon/Medaka+NextPolish	R10ONLRSR	0	0	31	86.1111	4	20	14	53	17	2	9	10	16	28	7	79	73	45	10	16	11	11	13	14	57	64	11	8	9	8	6	20	3	4	5	4
	HYB	Unicycler	R10UC	0	0	30	83.3333	4	20	14	53	17	2	9	10	13	28	7	79	51	45	10	16	11	11	13	14	57	64	11	8	9	8	6	20	3	4	5	4
14RA5915	IL	Shovil	IL	2	5.55556			4	20	14	53	17	2	9	10	13	28	7	79	NA	45	10	16	11	11	13	14	57	64	NA	8	9	8	6	20	3	4	5	4
	ONT	Flye+Racon/Medaka	R9ONLR	0	0			4	20	14	53	17	2	9	10	16	28	7	79	73	45	10	16	11	11	13	14	57	64	11	8	9	8	5	20	3	4	5	4
	HYB	Flye+Racon/Medaka+NextPolish	R9ONLRSR	0	0			4	20	14	53	17	2	9	10	16	28	7	79	73	45	10	16	11	11	13	14	57	64	11	8	9	8	6	20	3	4	5	4
	HYB	Unicycler	R9UC	0	0			4	20	14	53	17	2	9	10	16	25	7	79	73	45	10	16	11	11	13	14	57	64	11	8	9	8	6	20	3	4	5	4
	ONT	Flye+Racon/Medaka	R10ONLR	0	0			4	20	14	53	17	2	10	10	16	28	7	79	73	45	10	16	11	11	13	14	57	64	11	8	9	8	6	20	3	4	5	4
	HYB	Flye+Racon/Medaka+NextPolish	R10ONLRSR	0	0			4	20	14	53	17	2	9	10	16	28	7	79	73	45	10	16	11	11	13	14	57	64	11	8	9	8	6	20	3	4	5	4
	HYB	Unicycler	R10UC	0	0			4	20	14	53	17	2	9	10	16	28	7	79	73	45	10	16	11	11	13	14	57	64	11	8	9	8	6	20	3	4	5	4
14RA5916	IL	Shovil	IL	1	2.77778			4	20	14	53	17	2	9	10	13	28	7	79	NA	45	10	16	11	11	13	14	57	64	NA	8	9	8	6	20	3	4	5	4
	ONT	Flye+Racon/Medaka	R9ONLR	0	0			4	20	14	53	17	2	9	10	16	28	7	79	73	45	10	16	11	11	13	14	57	64	11	8	9	8	5	20	3	4	5	4
	HYB	Flye+Racon/Medaka+NextPolish	R9ONLRSR	0	0			4	20	14	53	17	2	9	10	16	28	7	79	73	45	10	16	11	11	13	14	57	64	11	8	9	8	6	20	3	4	5	4
	HYB	Unicycler	R9UC	0	0			4	20	14	53	17	2	9	10	16	28	7	79	73	45	10	16	11	11	13	14	57	64	11	8	9	8	6	20	3	4	5	4
	ONT	Flye+Racon/Medaka	R10ONLR	3	8.33333			4	20	14	53	17	2	NA	10	16	28	7	79	73	45	10	16	11	11	13	14	57	64	11	8	9	8	6	NA	NA	4	5	4
	HYB	Flye+Racon/Medaka+NextPolish	R10ONLRSR	3	8.33333			4	20	14	53	17	2	NA	10	16	28	7	79	73	45	10	16	11	11	13	14	57	64	11	8	9	8	6	NA	NA	4	5	4
	HYB	Unicycler	R10UC	0	0			4	20	14	53	17	2	9	10	13	28	7	79	76	45	10	16	11	11	13	14	57	64	11	8	9	8	6	20	3	4	5	4
				MLVA Database Bacillus anthracis v4_1	https://microbesgenotyping.i2bc.paris-saclay.fr/
				ID				vrrA	vrrB1	vrrB2	vrrC1	vrrC2	CG3	pX02_at	pX01_AAT	Bams01	Bams03	Bams05	Bams07	Bams13	Bams15	Bams21	Bams22	Bams23	Bams24	Bams25	Bams28	Bams30	Bams31	Bams34	Bams44	Bams51	Bams53	vntr12	vntr16	vntr17	vntr23	vntr35	vntr19
				14RA5914 (Dobichau)				4	20	14	53	17	2	10	10	16	28	7	not analyzed	73	46	10	16	11	11	13	14	57	64	11	8	9	8	6	20	3	4	5	4
				12RA1944 (Stendal)				4	20	14	53	17	2	10	10	16	28	7	not analyzed	73	46	10	16	11	11	13	14	57	64	11	8	9	8	6	20	3	4	5	4
			IL	3.33333	9.25926	30	83.3333
			R9ONLR	0	0	32	88.8889
			R9ONLRSR	0	0	32.5	90.2778
			R9UC	0.166667	0.462963	32	88.8889
			R10ONLR	0.666667	1.85185	31.5	87.5
			R10ONLRSR	0.5	1.38889	31.5	87.5
			R10UC	0	0	29	80.5556

## Sheet: Bsuis
ID	Technology	Bioinfo	Shortcut	nrNA	perNA	BRUCE06	BRUCE08	Bruce11	Bruce12	Bruce42	Bruce43	Bruce45	Bruce55	Bruce18	Bruce19	Bruce21	Bruce04	Bruce07	Bruce09	Bruce16	Bruce30
08RB2802	IL	Shovil	IL	1	6.25	2	5	8	14	5	1	5	6	8	41	NA	8	3	12	2	5
	ONT	Flye+Racon/Medaka	R9ONLR	0	0	2	5	8	14	5	1	5	7	8	41	9	8	9	12	2	5
	HYB	Flye+Racon/Medaka+NextPolish	R9ONLRSR	1	6.25	2	5	8	14	5	1	5	7	8	41	NA	8	6	12	2	5
	HYB	Unicycler	R9UC	1	6.25	2	5	8	14	5	1	5	7	8	41	9	8	3	12	2	5
	ONT	Flye+Racon/Medaka	R10ONLR	0	0	2	5	8	14	5	1	5	7	8	41	9	8	9	12	2	5
	HYB	Flye+Racon/Medaka+NextPolish	R10ONLRSR	0	0	2	5	8	14	5	1	5	7	8	41	9	8	6	12	2	5
	HYB	Unicycler	R10UC	0	0	2	5	8	14	5	1	5	7	8	41	9	8	3	12	2	5
08RB3277	IL	Shovil	IL	1	6.25	2	5	8	14	5	1	5	6	6	41	9	7	NA	11	2	6
	ONT	Flye+Racon/Medaka	R9ONLR	4	25	2	5	8	NA	5	1	5	7	6	41	NA	7	NA	10	NA	6
	HYB	Flye+Racon/Medaka+NextPolish	R9ONLRSR	1	6.25	2	5	8	14	5	1	5	7	6	41	NA	7	15	11	2	6
	HYB	Unicycler	R9UC	0	0	2	5	8	14	5	1	5	7	6	41	9	7	15	11	2	6
	ONT	Flye+Racon/Medaka	R10ONLR	1	6.25	2	5	8	14	5	1	5	7	6	41	9	7	15	11	2	6
	HYB	Flye+Racon/Medaka+NextPolish	R10ONLRSR	1	6.25	2	5	8	14	5	1	5	7	6	41	9	7	15	11	2	6
	HYB	Unicycler	R10UC	1	6.25	2	5	8	14	5	1	5	7	6	41	9	7	NA	11	2	6
08RB3448	IL	Shovil	IL	1	6.25	2	5	8	14	5	1	5	6	6	41	9	12	NA	10	2	8
	ONT	Flye+Racon/Medaka	R9ONLR	0	0	2	5	8	14	5	1	5	7	6	41	9	21	8	10	2	8
	HYB	Flye+Racon/Medaka+NextPolish	R9ONLRSR	0	0	2	5	8	14	5	1	5	7	6	41	9	21	8	10	2	8
	HYB	Unicycler	R9UC	0	0	2	5	8	14	5	1	5	7	6	41	9	21	8	10	2	8
	ONT	Flye+Racon/Medaka	R10ONLR	1	6.25	2	5	8	14	5	1	5	7	6	41	NA	21	8	10	2	8
	HYB	Flye+Racon/Medaka+NextPolish	R10ONLRSR	1	6.25	2	5	8	14	5	1	5	7	6	41	NA	21	8	10	2	8
	HYB	Unicycler	R10UC	0	0	2	5	8	14	5	1	5	7	6	41	9	21	8	10	2	8
08RB3701	IL	Shovil	IL	1	6.25	2	5	8	14	5	1	5	6	6	41	9	7	NA	11	2	6
	ONT	Flye+Racon/Medaka	R9ONLR	0	0	2	5	8	14	5	1	5	7	6	41	9	7	16	11	2	6
	HYB	Flye+Racon/Medaka+NextPolish	R9ONLRSR	1	6.25	2	5	8	14	5	1	5	7	6	41	NA	7	16	11	2	6
	HYB	Unicycler	R9UC	1	6.25	2	5	8	14	5	1	5	7	6	41	9	7	NA	11	2	6
	ONT	Flye+Racon/Medaka	R10ONLR	0	0	2	5	8	14	5	1	5	7	6	41	9	7	16	11	2	6
	HYB	Flye+Racon/Medaka+NextPolish	R10ONLRSR	0	0	2	5	8	14	5	1	5	7	6	41	9	7	16	11	2	6
	HYB	Unicycler	R10UC	0	0	2	5	8	14	5	1	5	7	6	41	9	7	16	11	2	6
14RB8412	IL	Shovil	IL	0	0	2	5	8	14	5	1	5	6	6	41	9	12	12	11	2	6
	ONT	Flye+Racon/Medaka	R9ONLR	1	6.25	2	5	8	14	5	1	5	7	6	41	NA	12	11	18	2	6
	HYB	Flye+Racon/Medaka+NextPolish	R9ONLRSR	1	6.25	2	5	8	14	5	1	5	7	6	41	NA	12	11	18	2	6
	HYB	Unicycler	R9UC	0	0	2	5	8	14	5	1	5	7	6	41	9	12	11	17	2	6
	ONT	Flye+Racon/Medaka	R10ONLR	0	0	2	5	8	14	5	1	5	7	6	41	9	12	12	18	2	6
	HYB	Flye+Racon/Medaka+NextPolish	R10ONLRSR	0	0	2	5	8	14	5	1	5	7	6	41	9	12	12	18	2	6
	HYB	Unicycler	R10UC	0	0	2	5	8	14	5	1	5	7	6	41	9	12	12	14	2	6
15RB2242	IL	Shovil	IL	1	6.25	2	5	8	14	5	1	5	6	6	41	9	12	NA	12	2	6
	ONT	Flye+Racon/Medaka	R9ONLR	0	0	2	5	8	14	5	1	5	7	6	41	9	12	11	18	2	6
	HYB	Flye+Racon/Medaka+NextPolish	R9ONLRSR	1	6.25	2	5	8	14	5	1	5	7	6	41	NA	12	11	18	2	6
	HYB	Unicycler	R9UC	0	0	2	5	8	14	5	1	5	7	6	41	9	12	11	17	2	6
	ONT	Flye+Racon/Medaka	R10ONLR	1	6.25	2	5	8	14	5	1	5	7	6	41	NA	12	11	17	2	6
	HYB	Flye+Racon/Medaka+NextPolish	R10ONLRSR	1	6.25	2	5	8	14	5	1	5	7	6	41	NA	12	11	17	2	6
	HYB	Unicycler	R10UC	0	0	2	5	8	14	5	1	5	7	6	41	9	12	11	12	2	6
				IL	5.20833
				R9ONLR	5.20833
				R9ONLRSR	5.20833
				R9UC	2.08333
				R10ONLR	3.125
				R10ONLRSR	3.125
				R10UC	1.04167
