# Supplementary material for: Comparison of Illumina and Oxford Nanopore Technology for genome analysis of Francisella tularensis, Bacillus anthracis, and Brucella suis
Source: BMC Genomics. 2023 May 12;24:258. doi: 10.1186/s12864-023-09343-z (PMC10182678; doi:10.1186/s12864-023-09343-z)
Supplement: Supplementary file 6 — Additional file 6: Table S6. Pairwise distances of cgMLST and cgSNP typing. [file 12864_2023_9343_MOESM6_ESM.xlsx]

## Sheet: cgMLST_Francisella
	08T0013R9ONLR	08T0013R9ONLRSR	08T0013R9ONUN	08T0013R10ONLR	08T0013R10ONLRSR	08T0013R10ONUN	08T0013IL	09T0179R9ONLR	09T0179R9ONLRSR	09T0179R9ONUN	09T0179R10ONLR	09T0179R10ONLRSR	09T0179R10ONUN	09T0179IL	10T0192R9ONLR	10T0192R9ONLRSR	10T0192R9ONUN	10T0192R10ONLR	10T0192R10ONLRSR	10T0192R10ONUN	10T0192IL	12T0050R9ONLR	12T0050R9ONLRSR	12T0050R9ONUN	12T0050R10ONLR	12T0050R10ONLRSR	12T0050R10ONUN	12T0050IL	15T0012R9ONLR	15T0012R9ONLRSR	15T0012R9ONUN	15T0012R10ONLR	15T0012R10ONLRSR	15T0012R10ONUN	15T0012IL	15T0031R9ONLR	15T0031R9ONLRSR	15T0031R9ONUN	15T0031R10ONLR	15T0031R10ONLRSR	15T0031R10ONUN	15T0031IL
08T0013R9ONLR	0	0	0	0	0	0	1	279	281	281	277	281	281	280	279	281	281	276	281	281	278	274	282	282	278	282	282	281	275	278	278	272	278	278	277	276	277	277	275	277	277	271
08T0013R9ONLRSR	0	0	0	0	0	0	1	278	282	282	277	282	282	281	278	282	282	277	282	282	279	273	283	283	278	283	283	282	277	283	283	276	283	283	282	278	282	282	280	282	282	276
08T0013R9ONUN	0	0	0	0	0	0	1	278	282	282	277	282	282	281	278	282	282	277	282	282	279	273	283	283	278	283	283	282	277	283	283	276	283	283	282	278	282	282	280	282	282	276
08T0013R10ONLR	0	0	0	0	0	0	1	274	277	277	275	277	277	276	274	277	277	275	277	277	274	269	278	278	278	278	278	277	275	280	280	276	280	280	279	276	279	279	277	279	279	273
08T0013R10ONLRSR	0	0	0	0	0	0	1	278	282	282	277	282	282	281	278	282	282	277	282	282	279	273	283	283	278	283	283	282	277	283	283	276	283	283	282	278	282	282	280	282	282	276
08T0013R10ONUN	0	0	0	0	0	0	1	278	282	282	277	282	282	281	278	282	282	277	282	282	279	273	283	283	278	283	283	282	277	283	283	276	283	283	282	278	282	282	280	282	282	276
08T0013IL	1	1	1	1	1	1	0	278	282	282	277	282	282	282	278	282	282	277	282	282	280	273	283	283	278	283	283	283	277	283	283	276	283	283	283	278	282	282	280	282	282	277
09T0179R9ONLR	279	278	278	274	278	278	278	0	0	0	0	0	0	0	0	0	0	0	0	0	1	1	1	1	1	1	1	1	282	285	285	278	285	285	284	283	284	284	281	284	284	278
09T0179R9ONLRSR	281	282	282	277	282	282	282	0	0	0	0	0	0	0	0	0	0	0	0	0	1	1	1	1	1	1	1	1	283	290	290	282	290	290	289	284	289	289	285	289	289	283
09T0179R9ONUN	281	282	282	277	282	282	282	0	0	0	0	0	0	0	0	0	0	0	0	0	1	1	1	1	1	1	1	1	283	290	290	282	290	290	289	284	289	289	285	289	289	283
09T0179R10ONLR	277	277	277	275	277	277	277	0	0	0	0	0	0	0	0	0	0	0	0	0	1	1	1	1	1	1	1	1	279	286	286	280	286	286	285	280	285	285	283	285	285	279
09T0179R10ONLRSR	281	282	282	277	282	282	282	0	0	0	0	0	0	0	0	0	0	0	0	0	1	1	1	1	1	1	1	1	283	290	290	282	290	290	289	284	289	289	285	289	289	283
09T0179R10ONUN	281	282	282	277	282	282	282	0	0	0	0	0	0	0	0	0	0	0	0	0	1	1	1	1	1	1	1	1	283	290	290	282	290	290	289	284	289	289	285	289	289	283
09T0179IL	280	281	281	276	281	281	282	0	0	0	0	0	0	0	0	0	0	0	0	0	1	1	1	1	1	1	1	1	282	289	289	281	289	289	289	283	288	288	284	288	288	283
10T0192R9ONLR	279	278	278	274	278	278	278	0	0	0	0	0	0	0	0	0	0	0	0	0	1	1	1	1	1	1	1	1	282	285	285	278	285	285	284	283	284	284	280	284	284	278
10T0192R9ONLRSR	281	282	282	277	282	282	282	0	0	0	0	0	0	0	0	0	0	0	0	0	1	1	1	1	1	1	1	1	283	290	290	282	290	290	289	284	289	289	285	289	289	283
10T0192R9ONUN	281	282	282	277	282	282	282	0	0	0	0	0	0	0	0	0	0	0	0	0	1	1	1	1	1	1	1	1	283	290	290	282	290	290	289	284	289	289	285	289	289	283
10T0192R10ONLR	276	277	277	275	277	277	277	0	0	0	0	0	0	0	0	0	0	0	0	0	1	1	1	1	1	1	1	1	278	284	284	280	284	284	283	279	283	283	280	283	283	277
10T0192R10ONLRSR	281	282	282	277	282	282	282	0	0	0	0	0	0	0	0	0	0	0	0	0	1	1	1	1	1	1	1	1	283	290	290	282	290	290	289	284	289	289	285	289	289	283
10T0192R10ONUN	281	282	282	277	282	282	282	0	0	0	0	0	0	0	0	0	0	0	0	0	1	1	1	1	1	1	1	1	283	290	290	282	290	290	289	284	289	289	285	289	289	283
10T0192IL	278	279	279	274	279	279	280	1	1	1	1	1	1	1	1	1	1	1	1	1	0	2	2	2	2	2	2	2	280	287	287	279	287	287	287	281	286	286	282	286	286	281
12T0050R9ONLR	274	273	273	269	273	273	273	1	1	1	1	1	1	1	1	1	1	1	1	1	2	0	2	2	2	2	2	2	277	280	280	273	280	280	279	278	279	279	276	279	279	273
12T0050R9ONLRSR	282	283	283	278	283	283	283	1	1	1	1	1	1	1	1	1	1	1	1	1	2	2	0	0	0	0	0	0	283	290	290	282	290	290	289	284	289	289	285	289	289	283
12T0050R9ONUN	282	283	283	278	283	283	283	1	1	1	1	1	1	1	1	1	1	1	1	1	2	2	0	0	0	0	0	0	284	291	291	283	291	291	290	285	290	290	286	290	290	284
12T0050R10ONLR	278	278	278	278	278	278	278	1	1	1	1	1	1	1	1	1	1	1	1	1	2	2	0	0	0	0	0	0	278	285	285	281	285	285	284	279	284	284	281	284	284	278
12T0050R10ONLRSR	282	283	283	278	283	283	283	1	1	1	1	1	1	1	1	1	1	1	1	1	2	2	0	0	0	0	0	0	284	291	291	283	291	291	290	285	290	290	286	290	290	284
12T0050R10ONUN	282	283	283	278	283	283	283	1	1	1	1	1	1	1	1	1	1	1	1	1	2	2	0	0	0	0	0	0	284	291	291	283	291	291	290	285	290	290	286	290	290	284
12T0050IL	281	282	282	277	282	282	283	1	1	1	1	1	1	1	1	1	1	1	1	1	2	2	0	0	0	0	0	0	283	290	290	282	290	290	290	284	289	289	285	289	289	284
15T0012R9ONLR	275	277	277	275	277	277	277	282	283	283	279	283	283	282	282	283	283	278	283	283	280	277	283	284	278	284	284	283	0	0	0	0	0	0	1	1	1	1	1	1	1	1
15T0012R9ONLRSR	278	283	283	280	283	283	283	285	290	290	286	290	290	289	285	290	290	284	290	290	287	280	290	291	285	291	291	290	0	0	0	0	0	0	1	1	1	1	1	1	1	1
15T0012R9ONUN	278	283	283	280	283	283	283	285	290	290	286	290	290	289	285	290	290	284	290	290	287	280	290	291	285	291	291	290	0	0	0	0	0	0	1	1	1	1	1	1	1	1
15T0012R10ONLR	272	276	276	276	276	276	276	278	282	282	280	282	282	281	278	282	282	280	282	282	279	273	282	283	281	283	283	282	0	0	0	0	0	0	1	1	1	1	1	1	1	1
15T0012R10ONLRSR	278	283	283	280	283	283	283	285	290	290	286	290	290	289	285	290	290	284	290	290	287	280	290	291	285	291	291	290	0	0	0	0	0	0	1	1	1	1	1	1	1	1
15T0012R10ONUN	278	283	283	280	283	283	283	285	290	290	286	290	290	289	285	290	290	284	290	290	287	280	290	291	285	291	291	290	0	0	0	0	0	0	1	1	1	1	1	1	1	1
15T0012IL	277	282	282	279	282	282	283	284	289	289	285	289	289	289	284	289	289	283	289	289	287	279	289	290	284	290	290	290	1	1	1	1	1	1	0	2	2	2	2	2	2	2
15T0031R9ONLR	276	278	278	276	278	278	278	283	284	284	280	284	284	283	283	284	284	279	284	284	281	278	284	285	279	285	285	284	1	1	1	1	1	1	2	0	0	0	0	0	0	0
15T0031R9ONLRSR	277	282	282	279	282	282	282	284	289	289	285	289	289	288	284	289	289	283	289	289	286	279	289	290	284	290	290	289	1	1	1	1	1	1	2	0	0	0	0	0	0	0
15T0031R9ONUN	277	282	282	279	282	282	282	284	289	289	285	289	289	288	284	289	289	283	289	289	286	279	289	290	284	290	290	289	1	1	1	1	1	1	2	0	0	0	0	0	0	0
15T0031R10ONLR	275	280	280	277	280	280	280	281	285	285	283	285	285	284	280	285	285	280	285	285	282	276	285	286	281	286	286	285	1	1	1	1	1	1	2	0	0	0	0	0	0	0
15T0031R10ONLRSR	277	282	282	279	282	282	282	284	289	289	285	289	289	288	284	289	289	283	289	289	286	279	289	290	284	290	290	289	1	1	1	1	1	1	2	0	0	0	0	0	0	0
15T0031R10ONUN	277	282	282	279	282	282	282	284	289	289	285	289	289	288	284	289	289	283	289	289	286	279	289	290	284	290	290	289	1	1	1	1	1	1	2	0	0	0	0	0	0	0
15T0031IL	271	276	276	273	276	276	277	278	283	283	279	283	283	283	278	283	283	277	283	283	281	273	283	284	278	284	284	284	1	1	1	1	1	1	2	0	0	0	0	0	0	0

## Sheet: cgSNPFrancisella
	08T0013IL	08T0013R10ONLR	08T0013R9ONLR	09T0179IL	09T0179R10ONLR	09T0179R9ONLR	10T0192IL	10T0192R10ONLR	10T0192R9ONLR	12T0050IL	12T0050R10ONLR	12T0050R9ONLR	15T0012IL	15T0012R10ONLR	15T0012R9ONLR	15T0031IL	15T0031R10ONLR	15T0031R9ONLR
08T0013IL	0	0	0	707	707	707	707	707	707	708	708	705	666	666	666	663	664	664
08T0013R10ONLR	0	0	0	707	707	707	707	707	707	708	708	705	666	666	666	663	664	664
08T0013R9ONLR	0	0	0	707	707	707	707	707	707	708	708	705	666	666	666	663	664	664
09T0179IL	707	707	707	0	0	0	0	0	0	1	1	2	686	686	686	683	684	684
09T0179R10ONLR	707	707	707	0	0	0	0	0	0	1	1	2	686	686	686	683	684	684
09T0179R9ONLR	707	707	707	0	0	0	0	0	0	1	1	2	686	686	686	683	684	684
10T0192IL	707	707	707	0	0	0	0	0	0	1	1	2	686	686	686	683	684	684
10T0192R10ONLR	707	707	707	0	0	0	0	0	0	1	1	2	686	686	686	683	684	684
10T0192R9ONLR	707	707	707	0	0	0	0	0	0	1	1	2	686	686	686	683	684	684
12T0050IL	708	708	708	1	1	1	1	1	1	0	0	3	687	687	687	684	685	685
12T0050R10ONLR	708	708	708	1	1	1	1	1	1	0	0	3	687	687	687	684	685	685
12T0050R9ONLR	705	705	705	2	2	2	2	2	2	3	3	0	684	684	684	681	682	682
15T0012IL	666	666	666	686	686	686	686	686	686	687	687	684	0	0	0	5	4	4
15T0012R10ONLR	666	666	666	686	686	686	686	686	686	687	687	684	0	0	0	5	4	4
15T0012R9ONLR	666	666	666	686	686	686	686	686	686	687	687	684	0	0	0	5	4	4
15T0031IL	663	663	663	683	683	683	683	683	683	684	684	681	5	5	5	0	1	1
15T0031R10ONLR	664	664	664	684	684	684	684	684	684	685	685	682	4	4	4	1	0	0
15T0031R9ONLR	664	664	664	684	684	684	684	684	684	685	685	682	4	4	4	1	0	0

## Sheet: cgMLST_Brucella
	08RB2802R9ONLR	08RB2802R9ONLRSR	08RB2802R9ONUN	08RB2802R10ONLR	08RB2802R10ONLRSR	08RB2802R10ONUN	08RB2802IL	08RB3277R9ONLR	08RB3277R9ONLRSR	08RB3277R9ONUN	08RB3277R10ONLR	08RB3277R10ONLRSR	08RB3277R10ONUN	08RB3277IL	08RB3448R9ONLR	08RB3448R9ONLRSR	08RB3448R9ONUN	08RB3448R10ONLR	08RB3448R10ONLRSR	08RB3448R10ONUN	08RB3448IL	08RB3701R9ONLR	08RB3701R9ONLRSR	08RB3701R9ONUN	08RB3701R10ONLR	08RB3701R10ONLRSR	08RB3701R10ONUN	08RB3701IL	14RB8412R9ONLR	14RB8412R9ONLRSR	14RB8412R9ONUN	14RB8412R10ONLR	14RB8412R10ONLRSR	14RB8412R10ONUN	14RB8412IL	15RB2242R9ONLR	15RB2242R9ONLRSR	15RB2242R9ONUN	15RB2242R10ONLR	15RB2242R10ONLRSR	15RB2242R10ONUN	15RB2242IL
08RB2802R9ONLR	0	1	1	9	1	1	1	28	26	26	33	26	26	26	27	25	25	24	25	25	25	29	27	27	31	27	27	27	31	31	31	33	31	31	31	32	31	31	37	31	31	31
08RB2802R9ONLRSR	1	0	0	8	0	0	0	27	26	26	33	26	26	26	26	24	24	23	24	24	24	29	27	27	31	27	27	27	32	31	31	33	31	31	31	31	31	31	37	31	31	31
08RB2802R9ONUN	1	0	0	8	0	0	0	27	26	26	33	26	26	26	26	24	24	23	24	24	24	29	27	27	31	27	27	27	32	31	31	33	31	31	31	31	31	31	37	31	31	31
08RB2802R10ONLR	9	8	8	0	8	8	8	33	32	32	36	32	32	32	30	30	30	29	30	30	30	33	33	33	34	33	33	33	38	38	38	38	38	38	38	38	38	38	41	38	38	38
08RB2802R10ONLRSR	1	0	0	8	0	0	0	27	26	26	33	26	26	26	26	24	24	23	24	24	24	29	27	27	31	27	27	27	32	31	31	33	31	31	31	31	31	31	37	31	31	31
08RB2802R10ONUN	1	0	0	8	0	0	0	27	26	26	33	26	26	26	26	24	24	23	24	24	24	29	27	27	31	27	27	27	32	31	31	33	31	31	31	31	31	31	37	31	31	31
08RB2802IL	1	0	0	8	0	0	0	27	26	26	33	26	26	26	26	24	24	23	24	24	24	29	27	27	31	27	27	27	32	31	31	33	31	31	31	31	31	31	37	31	31	31
08RB3277R9ONLR	28	27	27	33	27	27	27	0	2	2	12	2	2	2	29	27	27	24	27	27	27	4	3	3	8	3	3	3	15	14	14	17	14	14	14	14	14	14	19	14	14	14
08RB3277R9ONLRSR	26	26	26	32	26	26	26	2	0	0	11	0	0	0	27	26	26	24	26	26	26	3	1	1	6	1	1	1	14	12	12	15	12	12	12	13	12	12	17	12	12	12
08RB3277R9ONUN	26	26	26	32	26	26	26	2	0	0	11	0	0	0	27	26	26	24	26	26	26	3	1	1	6	1	1	1	14	12	12	15	12	12	12	13	12	12	17	12	12	12
08RB3277R10ONLR	33	33	33	36	33	33	33	12	11	11	0	11	11	11	33	32	32	32	32	32	32	14	12	12	17	12	12	12	24	22	22	22	22	22	22	23	22	22	23	22	22	22
08RB3277R10ONLRSR	26	26	26	32	26	26	26	2	0	0	11	0	0	0	27	26	26	24	26	26	26	3	1	1	6	1	1	1	14	12	12	15	12	12	12	13	12	12	17	12	12	12
08RB3277R10ONUN	26	26	26	32	26	26	26	2	0	0	11	0	0	0	27	26	26	24	26	26	26	3	1	1	6	1	1	1	14	12	12	15	12	12	12	13	12	12	17	12	12	12
08RB3277IL	26	26	26	32	26	26	26	2	0	0	11	0	0	0	27	26	26	24	26	26	26	3	1	1	6	1	1	1	14	12	12	15	12	12	12	13	12	12	17	12	12	12
08RB3448R9ONLR	27	26	26	30	26	26	26	29	27	27	33	27	27	27	0	2	2	3	2	2	2	29	28	28	30	28	28	28	32	32	32	31	32	32	32	32	32	32	38	32	32	32
08RB3448R9ONLRSR	25	24	24	30	24	24	24	27	26	26	32	26	26	26	2	0	0	1	0	0	0	29	27	27	31	27	27	27	32	31	31	31	31	31	31	31	31	31	37	31	31	31
08RB3448R9ONUN	25	24	24	30	24	24	24	27	26	26	32	26	26	26	2	0	0	1	0	0	0	29	27	27	31	27	27	27	32	31	31	31	31	31	31	31	31	31	37	31	31	31
08RB3448R10ONLR	24	23	23	29	23	23	23	24	24	24	32	24	24	24	3	1	1	0	1	1	1	27	25	25	29	25	25	25	28	28	28	32	28	28	28	28	28	28	35	28	28	28
08RB3448R10ONLRSR	25	24	24	30	24	24	24	27	26	26	32	26	26	26	2	0	0	1	0	0	0	29	27	27	31	27	27	27	32	31	31	31	31	31	31	31	31	31	37	31	31	31
08RB3448R10ONUN	25	24	24	30	24	24	24	27	26	26	32	26	26	26	2	0	0	1	0	0	0	29	27	27	31	27	27	27	32	31	31	31	31	31	31	31	31	31	37	31	31	31
08RB3448IL	25	24	24	30	24	24	24	27	26	26	32	26	26	26	2	0	0	1	0	0	0	29	27	27	31	27	27	27	32	31	31	31	31	31	31	31	31	31	37	31	31	31
08RB3701R9ONLR	29	29	29	33	29	29	29	4	3	3	14	3	3	3	29	29	29	27	29	29	29	0	2	2	7	2	2	2	16	15	15	18	15	15	15	14	15	15	20	15	15	15
08RB3701R9ONLRSR	27	27	27	33	27	27	27	3	1	1	12	1	1	1	28	27	27	25	27	27	27	2	0	0	5	0	0	0	15	13	13	16	13	13	13	14	13	13	18	13	13	13
08RB3701R9ONUN	27	27	27	33	27	27	27	3	1	1	12	1	1	1	28	27	27	25	27	27	27	2	0	0	5	0	0	0	15	13	13	16	13	13	13	14	13	13	18	13	13	13
08RB3701R10ONLR	31	31	31	34	31	31	31	8	6	6	17	6	6	6	30	31	31	29	31	31	31	7	5	5	0	5	5	5	18	17	17	20	17	17	17	18	17	17	21	17	17	17
08RB3701R10ONLRSR	27	27	27	33	27	27	27	3	1	1	12	1	1	1	28	27	27	25	27	27	27	2	0	0	5	0	0	0	15	13	13	16	13	13	13	14	13	13	18	13	13	13
08RB3701R10ONUN	27	27	27	33	27	27	27	3	1	1	12	1	1	1	28	27	27	25	27	27	27	2	0	0	5	0	0	0	15	13	13	16	13	13	13	14	13	13	18	13	13	13
08RB3701IL	27	27	27	33	27	27	27	3	1	1	12	1	1	1	28	27	27	25	27	27	27	2	0	0	5	0	0	0	15	13	13	16	13	13	13	14	13	13	18	13	13	13
14RB8412R9ONLR	31	32	32	38	32	32	32	15	14	14	24	14	14	14	32	32	32	28	32	32	32	16	15	15	18	15	15	15	0	2	2	6	2	2	2	2	2	2	9	2	2	2
14RB8412R9ONLRSR	31	31	31	38	31	31	31	14	12	12	22	12	12	12	32	31	31	28	31	31	31	15	13	13	17	13	13	13	2	0	0	5	0	0	0	1	0	0	7	0	0	0
14RB8412R9ONUN	31	31	31	38	31	31	31	14	12	12	22	12	12	12	32	31	31	28	31	31	31	15	13	13	17	13	13	13	2	0	0	5	0	0	0	1	0	0	7	0	0	0
14RB8412R10ONLR	33	33	33	38	33	33	33	17	15	15	22	15	15	15	31	31	31	32	31	31	31	18	16	16	20	16	16	16	6	5	5	0	5	5	5	6	5	5	12	5	5	5
14RB8412R10ONLRSR	31	31	31	38	31	31	31	14	12	12	22	12	12	12	32	31	31	28	31	31	31	15	13	13	17	13	13	13	2	0	0	5	0	0	0	1	0	0	7	0	0	0
14RB8412R10ONUN	31	31	31	38	31	31	31	14	12	12	22	12	12	12	32	31	31	28	31	31	31	15	13	13	17	13	13	13	2	0	0	5	0	0	0	1	0	0	7	0	0	0
14RB8412IL	31	31	31	38	31	31	31	14	12	12	22	12	12	12	32	31	31	28	31	31	31	15	13	13	17	13	13	13	2	0	0	5	0	0	0	1	0	0	7	0	0	0
15RB2242R9ONLR	32	31	31	38	31	31	31	14	13	13	23	13	13	13	32	31	31	28	31	31	31	14	14	14	18	14	14	14	2	1	1	6	1	1	1	0	1	1	7	1	1	1
15RB2242R9ONLRSR	31	31	31	38	31	31	31	14	12	12	22	12	12	12	32	31	31	28	31	31	31	15	13	13	17	13	13	13	2	0	0	5	0	0	0	1	0	0	7	0	0	0
15RB2242R9ONUN	31	31	31	38	31	31	31	14	12	12	22	12	12	12	32	31	31	28	31	31	31	15	13	13	17	13	13	13	2	0	0	5	0	0	0	1	0	0	7	0	0	0
15RB2242R10ONLR	37	37	37	41	37	37	37	19	17	17	23	17	17	17	38	37	37	35	37	37	37	20	18	18	21	18	18	18	9	7	7	12	7	7	7	7	7	7	0	7	7	7
15RB2242R10ONLRSR	31	31	31	38	31	31	31	14	12	12	22	12	12	12	32	31	31	28	31	31	31	15	13	13	17	13	13	13	2	0	0	5	0	0	0	1	0	0	7	0	0	0
15RB2242R10ONUN	31	31	31	38	31	31	31	14	12	12	22	12	12	12	32	31	31	28	31	31	31	15	13	13	17	13	13	13	2	0	0	5	0	0	0	1	0	0	7	0	0	0
15RB2242IL	31	31	31	38	31	31	31	14	12	12	22	12	12	12	32	31	31	28	31	31	31	15	13	13	17	13	13	13	2	0	0	5	0	0	0	1	0	0	7	0	0	0

## Sheet: cgSNP_Brucella
	08RB2802IL	08RB2802R10ONLR	08RB2802R9ONLR	08RB3277IL	08RB3277R10ONLR	08RB3277R9ONLR	08RB3448IL	08RB3448R10ONLR	08RB3448R9ONLR	08RB3701IL	08RB3701R10ONLR	08RB3701R9ONLR	14RB8412IL	14RB8412R10ONLR	14RB8412R9ONLR	15RB2242IL	15RB2242R10ONLR	15RB2242R9ONLR
08RB2802IL	0	46	12	52	111	60	49	81	54	53	103	61	58	126	69	62	100	69
08RB2802R10ONLR	46	0	56	96	147	100	93	115	94	97	143	101	102	162	109	106	134	105
08RB2802R9ONLR	12	56	0	62	121	68	59	91	64	63	113	69	68	126	69	72	110	69
08RB3277IL	52	96	62	0	59	8	53	85	58	1	51	9	26	94	37	30	68	37
08RB3277R10ONLR	111	147	121	59	0	63	112	144	113	60	94	68	85	139	96	89	115	92
08RB3277R9ONLR	60	100	68	8	63	0	61	93	60	9	59	13	34	98	43	38	72	41
08RB3448IL	49	93	59	53	112	61	0	32	5	54	104	62	59	127	70	63	101	70
08RB3448R10ONLR	81	115	91	85	144	93	32	0	37	86	132	90	91	157	98	95	127	98
08RB3448R9ONLR	54	94	64	58	113	60	5	37	0	59	109	65	64	128	75	68	102	71
08RB3701IL	53	97	63	1	60	9	54	86	59	0	50	8	27	95	38	31	69	38
08RB3701R10ONLR	103	143	113	51	94	59	104	132	109	50	0	58	77	133	88	81	111	88
08RB3701R9ONLR	61	101	69	9	68	13	62	90	65	8	58	0	35	103	42	39	77	40
14RB8412IL	58	102	68	26	85	34	59	91	64	27	77	35	0	68	11	6	44	13
14RB8412R10ONLR	126	162	126	94	139	98	127	157	128	95	133	103	68	0	69	74	100	67
14RB8412R9ONLR	69	109	69	37	96	43	70	98	75	38	88	42	11	69	0	17	55	10
15RB2242IL	62	106	72	30	89	38	63	95	68	31	81	39	6	74	17	0	46	15
15RB2242R10ONLR	100	134	110	68	115	72	101	127	102	69	111	77	44	100	55	46	0	49
15RB2242R9ONLR	69	105	69	37	92	41	70	98	71	38	88	40	13	67	10	15	49	0

## Sheet: cgMLST_Bacillus
	12RA1944R9ONLR	12RA1944R9ONLRSR	12RA1944R9ONUN	12RA1944R10ONLR	12RA1944R10ONLRSR	12RA1944R10ONUN	12RA1944IL	12RA1945R9ONLR	12RA1945R9ONLRSR	12RA1945R9ONUN	12RA1945R10ONLR	12RA1945R10ONLRSR	12RA1945R10ONUN	12RA1945IL	12RA1949R9ONLR	12RA1949R9ONLRSR	12RA1949R9ONUN	12RA1949R10ONLR	12RA1949R10ONLRSR	12RA1949R10ONUN	12RA1949IL	14RA5914R9ONLR	14RA5914R9ONLRSR	14RA5914R9ONUN	14RA5914R10ONLR	14RA5914R10ONLRSR	14RA5914R10ONUN	14RA5914IL	14RA5915R9ONLR	14RA5915R9ONLRSR	14RA5915R9ONUN	14RA5915R10ONLR	14RA5915R10ONLRSR	14RA5915R10ONUN	14RA5915IL	14RA5916R9ONLR	14RA5916R9ONLRSR	14RA5916R9ONUN	14RA5916R10ONLR	14RA5916R10ONLRSR	14RA5916R10ONUN	14RA5916IL
12RA1944R9ONLR	0	4	3	4	4	3	6	4	4	3	2	5	5	5	4	4	8	4	8	8	5	32	31	31	31	31	31	32	34	31	31	30	31	31	32	31	31	32	29	32	32	32
12RA1944R9ONLRSR	4	0	1	2	2	1	4	3	2	1	1	3	3	3	6	3	7	2	6	6	3	35	32	32	32	32	32	32	34	32	32	33	32	32	33	34	32	33	32	33	33	32
12RA1944R9ONUN	3	1	0	1	1	0	3	2	1	0	0	2	2	2	5	2	6	1	5	5	2	34	31	31	31	31	31	32	33	31	31	32	31	31	32	33	31	32	31	32	32	32
12RA1944R10ONLR	4	2	1	0	2	1	4	3	2	1	1	3	3	3	6	3	7	2	5	5	3	32	30	30	30	30	30	31	32	30	30	30	30	30	31	31	30	31	29	31	31	31
12RA1944R10ONLRSR	4	2	1	2	0	0	4	3	2	1	1	3	3	3	6	3	7	2	6	6	3	35	32	32	32	32	32	33	34	32	32	33	32	32	33	34	32	33	32	33	33	33
12RA1944R10ONUN	3	1	0	1	0	0	3	2	1	0	0	2	2	2	5	2	6	1	5	5	2	34	31	31	31	31	31	32	33	31	31	32	31	31	32	33	31	32	31	32	32	32
12RA1944IL	6	4	3	4	4	3	0	4	3	3	3	5	5	4	8	5	9	3	8	8	4	37	34	34	34	34	34	34	36	34	34	34	34	34	34	36	34	35	34	35	35	35
12RA1945R9ONLR	4	3	2	3	3	2	4	0	3	2	2	4	4	3	4	4	8	2	7	7	3	30	30	30	30	30	30	31	33	30	30	31	30	30	31	32	30	31	30	31	31	31
12RA1945R9ONLRSR	4	2	1	2	2	1	3	3	0	1	1	3	3	2	6	2	7	2	6	6	2	35	32	32	32	32	32	32	34	32	32	33	32	32	33	34	32	33	32	33	33	33
12RA1945R9ONUN	3	1	0	1	1	0	3	2	1	0	0	2	2	2	5	2	6	1	5	5	2	34	31	31	31	31	31	32	33	31	31	32	31	31	32	33	31	32	31	32	32	32
12RA1945R10ONLR	2	1	0	1	1	0	3	2	1	0	0	2	2	2	4	2	6	1	5	5	2	33	31	31	31	31	31	32	33	31	31	31	31	31	32	31	31	32	30	32	32	32
12RA1945R10ONLRSR	5	3	2	3	3	2	5	4	3	2	2	0	1	4	7	4	8	3	7	7	4	36	33	33	33	33	33	34	35	33	33	34	33	33	34	35	33	34	33	34	34	34
12RA1945R10ONUN	5	3	2	3	3	2	5	4	3	2	2	1	0	4	7	4	8	3	7	7	4	36	33	33	33	33	33	34	35	33	33	34	33	33	34	35	33	34	33	34	34	34
12RA1945IL	5	3	2	3	3	2	4	3	2	2	2	4	4	0	6	3	8	3	7	7	3	35	33	33	33	33	33	33	35	33	33	34	33	33	34	34	33	34	33	34	34	34
12RA1949R9ONLR	4	6	5	6	6	5	8	4	6	5	4	7	7	6	0	5	9	4	8	8	5	33	34	34	34	34	34	35	36	34	34	34	34	34	35	33	34	35	33	35	35	35
12RA1949R9ONLRSR	4	3	2	3	3	2	5	4	2	2	2	4	4	3	5	0	4	1	5	5	2	36	33	33	33	33	33	33	35	33	33	34	33	33	34	35	33	34	33	34	34	34
12RA1949R9ONUN	8	7	6	7	7	6	9	8	7	6	6	8	8	8	9	4	0	5	8	9	6	40	37	37	37	37	37	38	39	37	37	38	37	37	38	39	37	38	37	38	38	38
12RA1949R10ONLR	4	2	1	2	2	1	3	2	2	1	1	3	3	3	4	1	5	0	4	4	0	33	31	31	31	31	31	32	32	31	31	31	31	31	32	32	31	32	30	32	32	32
12RA1949R10ONLRSR	8	6	5	5	6	5	8	7	6	5	5	7	7	7	8	5	8	4	0	7	5	39	36	36	36	36	36	37	38	36	36	37	36	36	37	38	36	37	36	37	37	37
12RA1949R10ONUN	8	6	5	5	6	5	8	7	6	5	5	7	7	7	8	5	9	4	7	0	5	39	36	36	36	36	36	37	38	36	36	37	36	36	37	38	36	37	36	37	37	37
12RA1949IL	5	3	2	3	3	2	4	3	2	2	2	4	4	3	5	2	6	0	5	5	0	36	33	33	33	33	33	33	35	33	33	34	33	33	34	35	33	34	33	34	34	34
14RA5914R9ONLR	32	35	34	32	35	34	37	30	35	34	33	36	36	35	33	36	40	33	39	39	36	0	5	5	4	5	5	6	7	5	5	5	5	5	6	4	5	6	5	6	6	6
14RA5914R9ONLRSR	31	32	31	30	32	31	34	30	32	31	31	33	33	33	34	33	37	31	36	36	33	5	0	0	0	0	0	1	5	0	0	1	0	0	1	4	0	1	1	1	1	1
14RA5914R9ONUN	31	32	31	30	32	31	34	30	32	31	31	33	33	33	34	33	37	31	36	36	33	5	0	0	0	0	0	1	5	0	0	1	0	0	1	4	0	1	1	1	1	1
14RA5914R10ONLR	31	32	31	30	32	31	34	30	32	31	31	33	33	33	34	33	37	31	36	36	33	4	0	0	0	0	0	1	5	0	0	0	0	0	1	3	0	1	0	1	1	1
14RA5914R10ONLRSR	31	32	31	30	32	31	34	30	32	31	31	33	33	33	34	33	37	31	36	36	33	5	0	0	0	0	0	1	5	0	0	1	0	0	1	4	0	1	1	1	1	1
14RA5914R10ONUN	31	32	31	30	32	31	34	30	32	31	31	33	33	33	34	33	37	31	36	36	33	5	0	0	0	0	0	1	5	0	0	1	0	0	1	4	0	1	1	1	1	1
14RA5914IL	32	32	32	31	33	32	34	31	32	32	32	34	34	33	35	33	38	32	37	37	33	6	1	1	1	1	1	0	6	1	1	2	1	1	2	5	1	2	2	2	2	2
14RA5915R9ONLR	34	34	33	32	34	33	36	33	34	33	33	35	35	35	36	35	39	32	38	38	35	7	5	5	5	5	5	6	0	5	5	6	5	5	6	8	5	6	6	6	6	6
14RA5915R9ONLRSR	31	32	31	30	32	31	34	30	32	31	31	33	33	33	34	33	37	31	36	36	33	5	0	0	0	0	0	1	5	0	0	1	0	0	1	4	0	1	1	1	1	1
14RA5915R9ONUN	31	32	31	30	32	31	34	30	32	31	31	33	33	33	34	33	37	31	36	36	33	5	0	0	0	0	0	1	5	0	0	1	0	0	1	4	0	1	1	1	1	1
14RA5915R10ONLR	30	33	32	30	33	32	34	31	33	32	31	34	34	34	34	34	38	31	37	37	34	5	1	1	0	1	1	2	6	1	1	0	1	1	1	2	1	2	0	2	2	2
14RA5915R10ONLRSR	31	32	31	30	32	31	34	30	32	31	31	33	33	33	34	33	37	31	36	36	33	5	0	0	0	0	0	1	5	0	0	1	0	0	1	4	0	1	1	1	1	1
14RA5915R10ONUN	31	32	31	30	32	31	34	30	32	31	31	33	33	33	34	33	37	31	36	36	33	5	0	0	0	0	0	1	5	0	0	1	0	0	1	4	0	1	1	1	1	1
14RA5915IL	32	33	32	31	33	32	34	31	33	32	32	34	34	34	35	34	38	32	37	37	34	6	1	1	1	1	1	2	6	1	1	1	1	1	0	5	1	2	2	2	2	2
14RA5916R9ONLR	31	34	33	31	34	33	36	32	34	33	31	35	35	34	33	35	39	32	38	38	35	4	4	4	3	4	4	5	8	4	4	2	4	4	5	0	4	5	3	5	5	5
14RA5916R9ONLRSR	31	32	31	30	32	31	34	30	32	31	31	33	33	33	34	33	37	31	36	36	33	5	0	0	0	0	0	1	5	0	0	1	0	0	1	4	0	1	1	1	1	1
14RA5916R9ONUN	32	33	32	31	33	32	35	31	33	32	32	34	34	34	35	34	38	32	37	37	34	6	1	1	1	1	1	2	6	1	1	2	1	1	2	5	1	0	1	2	2	0
14RA5916R10ONLR	29	32	31	29	32	31	34	30	32	31	30	33	33	33	33	33	37	30	36	36	33	5	1	1	0	1	1	2	6	1	1	0	1	1	2	3	1	1	0	2	2	1
14RA5916R10ONLRSR	32	33	32	31	33	32	35	31	33	32	32	34	34	34	35	34	38	32	37	37	34	6	1	1	1	1	1	2	6	1	1	2	1	1	2	5	1	2	2	0	1	2
14RA5916R10ONUN	32	33	32	31	33	32	35	31	33	32	32	34	34	34	35	34	38	32	37	37	34	6	1	1	1	1	1	2	6	1	1	2	1	1	2	5	1	2	2	1	0	2
14RA5916IL	32	32	32	31	33	32	35	31	33	32	32	34	34	34	35	34	38	32	37	37	34	6	1	1	1	1	1	2	6	1	1	2	1	1	2	5	1	0	1	2	2	0

## Sheet: cgSNP_Bacillus
	12RA1944IL	12RA1944R10ONLR	12RA1944R9ONLR	12RA1945IL	12RA1945R10ONLR	12RA1945R9ONLR	12RA1949IL	12RA1949R10ONLR	12RA1949R9ONLR	14RA5914IL	14RA5914R10ONLR	14RA5914R9ONLR	14RA5915IL	14RA5915R10ONLR	14RA5915R9ONLR	14RA5916IL	14RA5916R10ONLR	14RA5916R9ONLR
12RA1944IL	0	1	5	0	0	17	1	2	16	58	58	67	58	58	77	58	58	77
12RA1944R10ONLR	1	0	6	1	1	18	2	3	17	59	59	68	59	59	78	59	59	78
12RA1944R9ONLR	5	6	0	5	5	20	6	7	13	63	63	72	63	63	82	63	63	78
12RA1945IL	0	1	5	0	0	17	1	2	16	58	58	67	58	58	77	58	58	77
12RA1945R10ONLR	0	1	5	0	0	17	1	2	16	58	58	67	58	58	77	58	58	77
12RA1945R9ONLR	17	18	20	17	17	0	18	19	29	75	75	84	75	75	94	75	75	88
12RA1949IL	1	2	6	1	1	18	0	1	15	59	59	68	59	59	78	59	59	78
12RA1949R10ONLR	2	3	7	2	2	19	1	0	16	60	60	69	60	60	79	60	60	79
12RA1949R9ONLR	16	17	13	16	16	29	15	16	0	74	74	83	74	74	93	74	74	77
14RA5914IL	58	59	63	58	58	75	59	60	74	0	0	9	0	0	19	0	0	19
14RA5914R10ONLR	58	59	63	58	58	75	59	60	74	0	0	9	0	0	19	0	0	19
14RA5914R9ONLR	67	68	72	67	67	84	68	69	83	9	9	0	9	9	28	9	9	28
14RA5915IL	58	59	63	58	58	75	59	60	74	0	0	9	0	0	19	0	0	19
14RA5915R10ONLR	58	59	63	58	58	75	59	60	74	0	0	9	0	0	19	0	0	19
14RA5915R9ONLR	77	78	82	77	77	94	78	79	93	19	19	28	19	19	0	19	19	38
14RA5916IL	58	59	63	58	58	75	59	60	74	0	0	9	0	0	19	0	0	19
14RA5916R10ONLR	58	59	63	58	58	75	59	60	74	0	0	9	0	0	19	0	0	19
14RA5916R9ONLR	77	78	78	77	77	88	78	79	77	19	19	28	19	19	38	19	19	0
